# Supplementary material for: MamuSNP: A Resource for Rhesus Macaque (Macaca mulatta) Genomics
Source: PLoS One. 2007 May 9;2(5):e438. doi: 10.1371/journal.pone.0000438 (PMC1859839; doi:10.1371/journal.pone.0000438)
Supplement: Table S1 — List of candidate SNPs. (6.91 MB XLS) [file pone.0000438.s001.xls]

## Sheet: Preliminary454SNP
Chromosome	Position	RMacaque->454Seq	RMacaque_Base	Sanger Score	#OverlapsAtThePosition	Sequence 1	Blast Link	Base	454 Score	Sequence 2	Blast Link	Base	454 Score	Sequence 3	Blast Link	Base	454 Score	Sequence 4	Blast Link	Base	454 Score
1	133878309	T->C	T	60	4	D8YOWMI02H3OT4	D8YOWMI02H3OT4	C	16	D8YOWMI02F24UL	D8YOWMI02F24UL	C	16	D8YOWMI02GG6OW	D8YOWMI02GG6OW	C	16	D8YOWMI02F3A57	D8YOWMI02F3A57	C	15
1	133878311	T->A	T	60	4	D8YOWMI02H3OT4	D8YOWMI02H3OT4	A	26	D8YOWMI02F24UL	D8YOWMI02F24UL	A	26	D8YOWMI02GG6OW	D8YOWMI02GG6OW	A	26	D8YOWMI02F3A57	D8YOWMI02F3A57	A	26
1	175452	T->C	T	60	3	D8YOWMI02HZBRA	D8YOWMI02HZBRA	C	26	D8YOWMI02JBZAQ	D8YOWMI02JBZAQ	C	27	D8YOWMI01BYTI3	D8YOWMI01BYTI3	C	26
1	1615086	T->C	T	60	3	D8YOWMI02HAQK8	D8YOWMI02HAQK8	C	31	D8YOWMI02HAWWU	D8YOWMI02HAWWU	C	31	D8YOWMI01EH55Y	D8YOWMI01EH55Y	C	32
1	111563391	C->T	C	60	3	D8YOWMI02JQ9FL	D8YOWMI02JQ9FL	T	26	D8YOWMI02G6TI5	D8YOWMI02G6TI5	T	25	D8YOWMI01EUET5	D8YOWMI01EUET5	T	26
1	116073137	T->C	T	60	3	D8YOWMI02G4OWI	D8YOWMI02G4OWI	C	27	D8YOWMI01CEG5L	D8YOWMI01CEG5L	C	27	D8YOWMI02FICT3	D8YOWMI02FICT3	C	27
1	179064385	G->C	G	60	3	D8YOWMI02HFRJI	D8YOWMI02HFRJI	C	27	D8YOWMI02JY5EE	D8YOWMI02JY5EE	C	25	D8YOWMI01DSQ3T	D8YOWMI01DSQ3T	C	24
1	213874044	C->T	C	60	3	D8YOWMI01CKP8P	D8YOWMI01CKP8P	T	22	D8YOWMI01DIF3I	D8YOWMI01DIF3I	T	23	D8YOWMI01EX0CP	D8YOWMI01EX0CP	T	26
1	1225328	T->C	T	60	2	D8YOWMI02J2VK2	D8YOWMI02J2VK2	C	33	D8YOWMI02JR9OF	D8YOWMI02JR9OF	C	33
1	1282371	G->T	G	60	2	D8YOWMI02G5L93	D8YOWMI02G5L93	T	30	D8YOWMI02FQTMY	D8YOWMI02FQTMY	T	28
1	2831624	T->C	T	60	2	D8YOWMI02FRMHY	D8YOWMI02FRMHY	C	26	D8YOWMI01AJ1NE	D8YOWMI01AJ1NE	C	26
1	3096672	T->C	T	60	2	D8YOWMI02IHK7O	D8YOWMI02IHK7O	C	27	D8YOWMI02HBSX4	D8YOWMI02HBSX4	C	27
1	3278685	G->A	G	60	2	D8YOWMI01EPHVG	D8YOWMI01EPHVG	A	27	D8YOWMI02HIM0X	D8YOWMI02HIM0X	A	27
1	6355554	C->A	C	60	2	D8YOWMI02FTODH	D8YOWMI02FTODH	A	25	D8YOWMI01B79EB	D8YOWMI01B79EB	A	27
1	7258819	G->A	G	60	2	D8YOWMI02H0PSA	D8YOWMI02H0PSA	A	21	D8YOWMI02H0JGS	D8YOWMI02H0JGS	A	26
1	11587800	C->T	C	60	2	D8YOWMI02I9A90	D8YOWMI02I9A90	T	27	D8YOWMI02I84YE	D8YOWMI02I84YE	T	26
1	16510077	T->C	T	60	2	D8YOWMI01BZZAO	D8YOWMI01BZZAO	C	27	D8YOWMI02H7ZPN	D8YOWMI02H7ZPN	C	27
1	20815725	T->C	T	60	2	D8YOWMI02GJJ45	D8YOWMI02GJJ45	C	26	D8YOWMI01C4C00	D8YOWMI01C4C00	C	26
1	24506171	T->G	T	60	2	D8YOWMI02IY7RP	D8YOWMI02IY7RP	G	7	D8YOWMI02H12D2	D8YOWMI02H12D2	G	6
1	24565845	T->C	T	60	2	D8YOWMI02HR3MN	D8YOWMI02HR3MN	C	25	D8YOWMI02HRT5B	D8YOWMI02HRT5B	C	27
1	29757363	T->C	T	53	2	D8YOWMI02IJ6CV	D8YOWMI02IJ6CV	C	32	D8YOWMI01E589V	D8YOWMI01E589V	C	33
1	31954424	A->T	A	60	2	D8YOWMI02I0OV4	D8YOWMI02I0OV4	T	22	D8YOWMI02IDOM4	D8YOWMI02IDOM4	T	25
1	31954438	C->T	C	60	2	D8YOWMI02I0OV4	D8YOWMI02I0OV4	T	25	D8YOWMI02IDOM4	D8YOWMI02IDOM4	T	26
1	33546517	A->G	A	60	2	D8YOWMI02IJ4PO	D8YOWMI02IJ4PO	G	4	D8YOWMI02FVDR2	D8YOWMI02FVDR2	G	7
1	35009123	A->G	A	60	2	D8YOWMI02GFCBO	D8YOWMI02GFCBO	G	27	D8YOWMI01C7NKM	D8YOWMI01C7NKM	G	27
1	35009169	T->C	T	60	2	D8YOWMI02GFCBO	D8YOWMI02GFCBO	C	31	D8YOWMI01C7NKM	D8YOWMI01C7NKM	C	32
1	36635480	C->G	C	60	2	D8YOWMI01DCBA0	D8YOWMI01DCBA0	G	33	D8YOWMI01EION0	D8YOWMI01EION0	G	33
1	40005484	T->C	T	60	2	D8YOWMI01AYF2Z	D8YOWMI01AYF2Z	C	27	D8YOWMI01EIJCD	D8YOWMI01EIJCD	C	26
1	41328442	A->T	A	60	2	D8YOWMI02IXW50	D8YOWMI02IXW50	T	24	D8YOWMI02GQFIZ	D8YOWMI02GQFIZ	T	26
1	41591807	T->C	T	60	2	D8YOWMI01CKGJZ	D8YOWMI01CKGJZ	C	32	D8YOWMI02IU1K9	D8YOWMI02IU1K9	C	32
1	42164650	G->A	G	60	2	D8YOWMI01AS7RW	D8YOWMI01AS7RW	A	32	D8YOWMI02JPTH1	D8YOWMI02JPTH1	A	31
1	43857192	T->A	T	60	2	D8YOWMI02I8NCP	D8YOWMI02I8NCP	A	27	D8YOWMI01ARLLS	D8YOWMI01ARLLS	A	27
1	44422242	G->A	G	60	2	D8YOWMI02IQULG	D8YOWMI02IQULG	A	27	D8YOWMI02INNUB	D8YOWMI02INNUB	A	27
1	50176479	G->A	G	60	2	D8YOWMI02F7FT9	D8YOWMI02F7FT9	A	26	D8YOWMI02GT62S	D8YOWMI02GT62S	A	26
1	56444707	C->T	C	60	2	D8YOWMI01CF43S	D8YOWMI01CF43S	T	26	D8YOWMI01CXSRB	D8YOWMI01CXSRB	T	27
1	56455970	T->C	T	60	2	D8YOWMI01C5TDA	D8YOWMI01C5TDA	C	26	D8YOWMI02HILAN	D8YOWMI02HILAN	C	27
1	61238824	T->A	T	60	2	D8YOWMI02IF78H	D8YOWMI02IF78H	A	31	D8YOWMI02JYQS4	D8YOWMI02JYQS4	A	30
1	61308041	C->T	C	60	2	D8YOWMI01CVRCP	D8YOWMI01CVRCP	T	25	D8YOWMI01A86IG	D8YOWMI01A86IG	T	23
1	61920595	C->A	C	60	2	D8YOWMI02HCR4Q	D8YOWMI02HCR4Q	A	21	D8YOWMI01D475B	D8YOWMI01D475B	A	24
1	61920637	A->G	A	60	2	D8YOWMI02HCR4Q	D8YOWMI02HCR4Q	G	26	D8YOWMI01D475B	D8YOWMI01D475B	G	27
1	64015032	G->A	G	59	2	D8YOWMI02IH9J0	D8YOWMI02IH9J0	A	16	D8YOWMI02FN89U	D8YOWMI02FN89U	A	16
1	65035947	A->G	A	60	2	D8YOWMI02F7H0R	D8YOWMI02F7H0R	G	18	D8YOWMI02GC4YT	D8YOWMI02GC4YT	G	9
1	65035963	T->G	T	60	2	D8YOWMI02F7H0R	D8YOWMI02F7H0R	G	24	D8YOWMI02GC4YT	D8YOWMI02GC4YT	G	25
1	66542805	A->G	A	60	2	D8YOWMI02GGKCC	D8YOWMI02GGKCC	G	27	D8YOWMI02HFPUT	D8YOWMI02HFPUT	G	26
1	71105900	G->A	G	60	2	D8YOWMI02FZ5ZC	D8YOWMI02FZ5ZC	A	32	D8YOWMI01DA5WD	D8YOWMI01DA5WD	A	29
1	72629272	G->A	G	60	2	D8YOWMI01CIPL1	D8YOWMI01CIPL1	A	24	D8YOWMI01CIVXJ	D8YOWMI01CIVXJ	A	23
1	74352301	C->T	C	60	2	D8YOWMI02IWW1I	D8YOWMI02IWW1I	T	21	D8YOWMI02HTKIS	D8YOWMI02HTKIS	T	22
1	74478809	A->T	A	60	2	D8YOWMI01AT4GQ	D8YOWMI01AT4GQ	T	27	D8YOWMI02G1U6F	D8YOWMI02G1U6F	T	26
1	76003461	C->A	C	60	2	D8YOWMI01CCSJY	D8YOWMI01CCSJY	A	27	D8YOWMI01AZ9XC	D8YOWMI01AZ9XC	A	26
1	76222522	T->C	T	60	2	D8YOWMI01DBT5W	D8YOWMI01DBT5W	C	27	D8YOWMI02GG0IU	D8YOWMI02GG0IU	C	27
1	77970946	G->A	G	60	2	D8YOWMI01AHD24	D8YOWMI01AHD24	A	25	D8YOWMI02FW8VX	D8YOWMI02FW8VX	A	27
1	82761636	G->T	G	60	2	D8YOWMI01DLMJS	D8YOWMI01DLMJS	T	33	D8YOWMI02I1IU1	D8YOWMI02I1IU1	T	33
1	83688735	C->T	C	60	2	D8YOWMI02IW5CF	D8YOWMI02IW5CF	T	33	D8YOWMI02FF9YI	D8YOWMI02FF9YI	T	33
1	84630342	A->T	A	60	2	D8YOWMI01D5RO8	D8YOWMI01D5RO8	T	27	D8YOWMI02HAY9X	D8YOWMI02HAY9X	T	27
1	87738153	G->A	G	60	2	D8YOWMI01CLPHY	D8YOWMI01CLPHY	A	26	D8YOWMI02FXP00	D8YOWMI02FXP00	A	24
1	87738172	A->G	A	60	2	D8YOWMI01CLPHY	D8YOWMI01CLPHY	G	27	D8YOWMI02FXP00	D8YOWMI02FXP00	G	27
1	92333637	T->C	T	54	2	D8YOWMI02GM02Y	D8YOWMI02GM02Y	C	31	D8YOWMI02J5F8V	D8YOWMI02J5F8V	C	31
1	97634148	C->T	C	60	2	D8YOWMI02IPUQH	D8YOWMI02IPUQH	T	24	D8YOWMI01DVFQP	D8YOWMI01DVFQP	T	25
1	98708465	G->T	G	60	2	D8YOWMI01BD5D0	D8YOWMI01BD5D0	T	22	D8YOWMI02HJSWA	D8YOWMI02HJSWA	T	31
1	104407452	G->A	G	60	2	D8YOWMI02GBFFC	D8YOWMI02GBFFC	A	33	D8YOWMI01DOH9J	D8YOWMI01DOH9J	A	33
1	108083077	A->G	A	60	2	D8YOWMI02F6PW0	D8YOWMI02F6PW0	G	27	D8YOWMI01EKEM1	D8YOWMI01EKEM1	G	27
1	109370008	C->G	C	60	2	D8YOWMI02G5UK4	D8YOWMI02G5UK4	G	27	D8YOWMI02JWQM0	D8YOWMI02JWQM0	G	27
1	109370014	C->A	C	60	2	D8YOWMI02G5UK4	D8YOWMI02G5UK4	A	27	D8YOWMI02JWQM0	D8YOWMI02JWQM0	A	27
1	111234289	A->C	A	60	2	D8YOWMI02GDUPF	D8YOWMI02GDUPF	C	27	D8YOWMI01EJ6IH	D8YOWMI01EJ6IH	C	27
1	122140063	T->G	T	60	2	D8YOWMI02F4IAP	D8YOWMI02F4IAP	G	30	D8YOWMI01B65QJ	D8YOWMI01B65QJ	G	32
1	122144002	T->C	T	60	2	D8YOWMI01BAEFD	D8YOWMI01BAEFD	C	27	D8YOWMI01EWHVR	D8YOWMI01EWHVR	C	26
1	123171789	G->A	G	60	2	D8YOWMI01C6EDE	D8YOWMI01C6EDE	A	27	D8YOWMI02F3R3T	D8YOWMI02F3R3T	A	27
1	128526670	A->G	A	60	2	D8YOWMI01EQ80J	D8YOWMI01EQ80J	G	12	D8YOWMI02FLNVW	D8YOWMI02FLNVW	G	14
1	130496121	C->G	C	60	2	D8YOWMI01CJ2N6	D8YOWMI01CJ2N6	G	28	D8YOWMI01EE5K9	D8YOWMI01EE5K9	G	29
1	136630342	T->C	T	60	2	D8YOWMI01BYCMR	D8YOWMI01BYCMR	C	33	D8YOWMI01DDZ9N	D8YOWMI01DDZ9N	C	33
1	137720099	C->A	C	60	2	D8YOWMI02F9MU6	D8YOWMI02F9MU6	A	27	D8YOWMI02G5U15	D8YOWMI02G5U15	A	31
1	138088879	A->T	A	46	2	D8YOWMI01DKX64	D8YOWMI01DKX64	T	26	D8YOWMI01EUIPE	D8YOWMI01EUIPE	T	27
1	138726110	A->G	A	60	2	D8YOWMI02I5BDM	D8YOWMI02I5BDM	G	27	D8YOWMI01BB9ZI	D8YOWMI01BB9ZI	G	27
1	145027523	C->T	C	60	2	D8YOWMI01CT4ZH	D8YOWMI01CT4ZH	T	26	D8YOWMI01CUBA3	D8YOWMI01CUBA3	T	27
1	145044492	T->A	T	60	2	D8YOWMI01EZXA9	D8YOWMI01EZXA9	A	30	D8YOWMI01EZQZN	D8YOWMI01EZQZN	A	30
1	145664132	G->C	G	60	2	D8YOWMI02IT07C	D8YOWMI02IT07C	C	27	D8YOWMI02GQYK1	D8YOWMI02GQYK1	C	27
1	146709371	G->A	G	53	2	D8YOWMI02H42OJ	D8YOWMI02H42OJ	A	27	D8YOWMI02JJ8U0	D8YOWMI02JJ8U0	A	25
1	152856287	C->T	C	60	2	D8YOWMI02HVFQI	D8YOWMI02HVFQI	T	27	D8YOWMI02IH1JC	D8YOWMI02IH1JC	T	27
1	158120260	A->G	A	60	2	D8YOWMI01CQO73	D8YOWMI01CQO73	G	27	D8YOWMI02JDQK8	D8YOWMI02JDQK8	G	27
1	160295885	T->C	T	60	2	D8YOWMI02II798	D8YOWMI02II798	C	25	D8YOWMI01ANER8	D8YOWMI01ANER8	C	27
1	162438397	T->C	T	60	2	D8YOWMI01CM4BL	D8YOWMI01CM4BL	C	24	D8YOWMI02GWNVW	D8YOWMI02GWNVW	C	17
1	163122732	C->T	C	60	2	D8YOWMI02I3SYJ	D8YOWMI02I3SYJ	T	28	D8YOWMI02HBYE1	D8YOWMI02HBYE1	T	28
1	163122778	T->C	T	60	2	D8YOWMI02I3SYJ	D8YOWMI02I3SYJ	C	26	D8YOWMI02HBYE1	D8YOWMI02HBYE1	C	26
1	164002113	C->T	C	60	2	D8YOWMI02JOTPY	D8YOWMI02JOTPY	T	25	D8YOWMI02JOZ1G	D8YOWMI02JOZ1G	T	22
1	166750983	C->T	C	60	2	D8YOWMI01BIOJ8	D8YOWMI01BIOJ8	T	11	D8YOWMI01COCK9	D8YOWMI01COCK9	T	11
1	172471320	G->A	G	60	2	D8YOWMI01CR3X8	D8YOWMI01CR3X8	A	31	D8YOWMI01CR99Q	D8YOWMI01CR99Q	A	32
1	174347399	C->T	C	60	2	D8YOWMI02GA9M2	D8YOWMI02GA9M2	T	27	D8YOWMI02GAHU2	D8YOWMI02GAHU2	T	27
1	175696607	A->G	A	13	2	D8YOWMI02GAVTR	D8YOWMI02GAVTR	G	27	D8YOWMI01DRXTG	D8YOWMI01DRXTG	G	27
1	179048450	G->C	G	60	2	D8YOWMI01EM800	D8YOWMI01EM800	C	25	D8YOWMI02H1L0A	D8YOWMI02H1L0A	C	26
1	179828234	G->A	G	60	2	D8YOWMI01BDBJM	D8YOWMI01BDBJM	A	33	D8YOWMI01DP8IP	D8YOWMI01DP8IP	A	33
1	180585719	T->C	T	60	2	D8YOWMI01DTGUD	D8YOWMI01DTGUD	C	25	D8YOWMI01B546M	D8YOWMI01B546M	C	26
1	182854118	A->G	A	20	2	D8YOWMI02GBHL1	D8YOWMI02GBHL1	G	4	D8YOWMI01C334W	D8YOWMI01C334W	G	33
1	186578571	G->A	G	60	2	D8YOWMI01C4GAR	D8YOWMI01C4GAR	A	21	D8YOWMI01D6J25	D8YOWMI01D6J25	A	21
1	189341999	T->C	T	60	2	D8YOWMI01ALA6J	D8YOWMI01ALA6J	C	33	D8YOWMI01EV2TG	D8YOWMI01EV2TG	C	31
1	193232652	C->T	C	31	2	D8YOWMI02GX1SW	D8YOWMI02GX1SW	T	26	D8YOWMI01CXW7G	D8YOWMI01CXW7G	T	22
1	194608628	G->A	G	60	2	D8YOWMI02FOYB9	D8YOWMI02FOYB9	A	27	D8YOWMI02G2P5L	D8YOWMI02G2P5L	A	26
1	194872653	A->C	A	60	2	D8YOWMI02J60KY	D8YOWMI02J60KY	C	23	D8YOWMI02J66WK	D8YOWMI02J66WK	C	27
1	194872722	C->T	C	60	2	D8YOWMI02J60KY	D8YOWMI02J60KY	T	21	D8YOWMI02J66WK	D8YOWMI02J66WK	T	22
1	199538464	C->T	C	60	2	D8YOWMI02JN245	D8YOWMI02JN245	T	32	D8YOWMI01DTDQG	D8YOWMI01DTDQG	T	31
1	199672270	A->G	A	60	2	D8YOWMI02HPX1H	D8YOWMI02HPX1H	G	27	D8YOWMI02JKMAS	D8YOWMI02JKMAS	G	27
1	201558648	A->G	A	60	2	D8YOWMI01A853A	D8YOWMI01A853A	G	31	D8YOWMI01EMSXR	D8YOWMI01EMSXR	G	30
1	202218085	G->A	G	60	2	D8YOWMI01DN1NG	D8YOWMI01DN1NG	A	27	D8YOWMI02F041U	D8YOWMI02F041U	A	24
1	204927268	G->A	G	60	2	D8YOWMI01AG0TQ	D8YOWMI01AG0TQ	A	26	D8YOWMI02H8X2R	D8YOWMI02H8X2R	A	24
1	208046431	A->G	A	60	2	D8YOWMI01DU2O1	D8YOWMI01DU2O1	G	26	D8YOWMI02JCQSX	D8YOWMI02JCQSX	G	31
1	208046437	A->T	A	60	2	D8YOWMI01DU2O1	D8YOWMI01DU2O1	T	26	D8YOWMI02JCQSX	D8YOWMI02JCQSX	T	25
1	208046470	G->T	G	60	2	D8YOWMI01DU2O1	D8YOWMI01DU2O1	T	27	D8YOWMI02JCQSX	D8YOWMI02JCQSX	T	26
1	210822147	G->A	G	60	2	D8YOWMI01C1ZY5	D8YOWMI01C1ZY5	A	27	D8YOWMI01ANSND	D8YOWMI01ANSND	A	27
1	210822148	T->C	T	60	2	D8YOWMI01C1ZY5	D8YOWMI01C1ZY5	C	29	D8YOWMI01ANSND	D8YOWMI01ANSND	C	29
1	210822169	G->A	G	60	2	D8YOWMI01C1ZY5	D8YOWMI01C1ZY5	A	25	D8YOWMI01ANSND	D8YOWMI01ANSND	A	24
1	214792081	C->A	C	60	2	D8YOWMI01B7P4C	D8YOWMI01B7P4C	A	32	D8YOWMI01EHREG	D8YOWMI01EHREG	A	31
1	215067962	C->T	C	60	2	D8YOWMI01DUJV1	D8YOWMI01DUJV1	T	32	D8YOWMI01BOGDD	D8YOWMI01BOGDD	T	31
1	217648060	A->G	A	60	2	D8YOWMI01B2X58	D8YOWMI01B2X58	G	26	D8YOWMI02IUDNU	D8YOWMI02IUDNU	G	25
1	217935620	G->C	G	60	2	D8YOWMI01E0VHD	D8YOWMI01E0VHD	C	26	D8YOWMI02GYJSO	D8YOWMI02GYJSO	C	25
1	222252670	A->G	A	7	2	D8YOWMI01BCJUH	D8YOWMI01BCJUH	G	10	D8YOWMI01EFKP2	D8YOWMI01EFKP2	G	10
1	224973930	C->A	C	32	2	D8YOWMI01CU2JV	D8YOWMI01CU2JV	A	31	D8YOWMI02GPNHB	D8YOWMI02GPNHB	A	30
1	184817	A->C	A	60	1	D8YOWMI02HQR51	D8YOWMI02HQR51	C	27
1	262290	G->A	G	60	1	D8YOWMI01ED4PP	D8YOWMI01ED4PP	A	27
1	262360	T->C	T	60	1	D8YOWMI01ED4PP	D8YOWMI01ED4PP	C	24
1	329644	A->G	A	33	1	D8YOWMI02G78MF	D8YOWMI02G78MF	G	27
1	347873	G->C	G	60	1	D8YOWMI02H1CMD	D8YOWMI02H1CMD	C	22
1	347874	T->C	T	60	1	D8YOWMI02H1CMD	D8YOWMI02H1CMD	C	29
1	732396	A->G	A	60	1	D8YOWMI02HKQEJ	D8YOWMI02HKQEJ	G	33
1	732419	T->C	T	60	1	D8YOWMI02HKQEJ	D8YOWMI02HKQEJ	C	23
1	741186	G->A	G	60	1	D8YOWMI02G7XLJ	D8YOWMI02G7XLJ	A	26
1	961289	T->C	T	60	1	D8YOWMI02H75EO	D8YOWMI02H75EO	C	26
1	963867	C->T	C	60	1	D8YOWMI01DY3R1	D8YOWMI01DY3R1	T	25
1	1009078	C->T	C	58	1	D8YOWMI01B4ZWW	D8YOWMI01B4ZWW	T	26
1	1102339	T->C	T	60	1	D8YOWMI02ICKXT	D8YOWMI02ICKXT	C	25
1	1217997	T->C	T	60	1	D8YOWMI02FNNVO	D8YOWMI02FNNVO	C	26
1	1293899	C->T	C	60	1	D8YOWMI02JUSHW	D8YOWMI02JUSHW	T	29
1	1582198	C->A	C	60	1	D8YOWMI01C3OQZ	D8YOWMI01C3OQZ	A	18
1	1685654	A->G	A	60	1	D8YOWMI02GV15W	D8YOWMI02GV15W	G	31
1	1940193	A->G	A	17	1	D8YOWMI02J2PHR	D8YOWMI02J2PHR	G	26
1	1940212	G->A	G	60	1	D8YOWMI02J2PHR	D8YOWMI02J2PHR	A	25
1	2162627	C->G	C	60	1	D8YOWMI01A0HHI	D8YOWMI01A0HHI	G	26
1	2207561	C->T	C	60	1	D8YOWMI01BMJQT	D8YOWMI01BMJQT	T	30
1	2207586	A->C	A	60	1	D8YOWMI01BMJQT	D8YOWMI01BMJQT	C	31
1	2392386	G->C	G	37	1	D8YOWMI01A73EB	D8YOWMI01A73EB	C	27
1	2720867	C->T	C	60	1	D8YOWMI01E2Q2C	D8YOWMI01E2Q2C	T	26
1	2743181	G->A	G	60	1	D8YOWMI02G0WNB	D8YOWMI02G0WNB	A	28
1	2743188	G->A	G	60	1	D8YOWMI02G0WNB	D8YOWMI02G0WNB	A	25
1	2972609	C->T	C	46	1	D8YOWMI02FKU45	D8YOWMI02FKU45	T	27
1	3104767	T->C	T	32	1	D8YOWMI01DY3DA	D8YOWMI01DY3DA	C	27
1	3104779	C->T	C	60	1	D8YOWMI01DY3DA	D8YOWMI01DY3DA	T	22
1	3222256	A->G	A	60	1	D8YOWMI02H7AZH	D8YOWMI02H7AZH	G	31
1	3381162	A->G	A	60	1	D8YOWMI02GKMVZ	D8YOWMI02GKMVZ	G	12
1	3978518	A->G	A	60	1	D8YOWMI02I47AA	D8YOWMI02I47AA	G	27
1	4008387	C->A	C	60	1	D8YOWMI02GZK4Z	D8YOWMI02GZK4Z	A	18
1	4036513	T->C	T	60	1	D8YOWMI02F2STI	D8YOWMI02F2STI	C	27
1	4505574	G->A	G	33	1	D8YOWMI02H7FIP	D8YOWMI02H7FIP	A	25
1	4505614	T->G	T	33	1	D8YOWMI02H7FIP	D8YOWMI02H7FIP	G	26
1	4506052	G->A	G	60	1	D8YOWMI02JR1VZ	D8YOWMI02JR1VZ	A	31
1	4507085	G->C	G	60	1	D8YOWMI01C3MRV	D8YOWMI01C3MRV	C	27
1	4507086	G->T	G	60	1	D8YOWMI01C3MRV	D8YOWMI01C3MRV	T	25
1	4509485	A->G	A	60	1	D8YOWMI02FTVY8	D8YOWMI02FTVY8	G	27
1	4509498	G->C	G	60	1	D8YOWMI02FTVY8	D8YOWMI02FTVY8	C	33
1	4509573	T->G	T	60	1	D8YOWMI02FTVY8	D8YOWMI02FTVY8	G	27
1	4554590	C->G	C	60	1	D8YOWMI02HMOSI	D8YOWMI02HMOSI	G	31
1	4554641	C->T	C	60	1	D8YOWMI02HMOSI	D8YOWMI02HMOSI	T	27
1	4575947	A->G	A	60	1	D8YOWMI01C4VQ4	D8YOWMI01C4VQ4	G	27
1	4584554	C->T	C	60	1	D8YOWMI01CIREI	D8YOWMI01CIREI	T	19
1	4602190	A->C	A	60	1	D8YOWMI02FXCKA	D8YOWMI02FXCKA	C	24
1	4628840	A->G	A	60	1	D8YOWMI01AIRVL	D8YOWMI01AIRVL	G	27
1	4628902	T->A	T	60	1	D8YOWMI01AIRVL	D8YOWMI01AIRVL	A	4
1	4700626	A->G	A	60	1	D8YOWMI02HYR2N	D8YOWMI02HYR2N	G	20
1	5092213	T->C	T	60	1	D8YOWMI01CHTKU	D8YOWMI01CHTKU	C	26
1	5099763	A->G	A	60	1	D8YOWMI01CCS2F	D8YOWMI01CCS2F	G	27
1	5220813	C->T	C	34	1	D8YOWMI01CYS2A	D8YOWMI01CYS2A	T	31
1	5220846	G->C	G	60	1	D8YOWMI01CYS2A	D8YOWMI01CYS2A	C	30
1	5220881	T->C	T	60	1	D8YOWMI01CYS2A	D8YOWMI01CYS2A	C	27
1	5381965	C->G	C	60	1	D8YOWMI01CIPDU	D8YOWMI01CIPDU	G	21
1	5477764	T->C	T	60	1	D8YOWMI02HHBSX	D8YOWMI02HHBSX	C	26
1	5518802	G->T	G	60	1	D8YOWMI01B6KUM	D8YOWMI01B6KUM	T	26
1	5668636	G->C	G	60	1	D8YOWMI01ES5KI	D8YOWMI01ES5KI	C	32
1	5668664	T->G	T	60	1	D8YOWMI01ES5KI	D8YOWMI01ES5KI	G	25
1	5668669	T->C	T	60	1	D8YOWMI01ES5KI	D8YOWMI01ES5KI	C	25
1	5757442	G->A	G	60	1	D8YOWMI01EMHJF	D8YOWMI01EMHJF	A	26
1	5781767	T->C	T	60	1	D8YOWMI02IYDVU	D8YOWMI02IYDVU	C	27
1	5816619	C->T	C	60	1	D8YOWMI01CLFS4	D8YOWMI01CLFS4	T	31
1	5863147	T->C	T	60	1	D8YOWMI01ASA1V	D8YOWMI01ASA1V	C	20
1	5897803	A->G	A	60	1	D8YOWMI02H4EC9	D8YOWMI02H4EC9	G	24
1	5897850	G->A	G	60	1	D8YOWMI02H4EC9	D8YOWMI02H4EC9	A	26
1	5899065	G->A	G	60	1	D8YOWMI02I8YB3	D8YOWMI02I8YB3	A	17
1	5907907	A->T	A	60	1	D8YOWMI01C5GL3	D8YOWMI01C5GL3	T	27
1	5909618	A->G	A	60	1	D8YOWMI02JHFKW	D8YOWMI02JHFKW	G	25
1	5937614	T->C	T	60	1	D8YOWMI02GYCQI	D8YOWMI02GYCQI	C	25
1	6126917	T->G	T	60	1	D8YOWMI02JQ029	D8YOWMI02JQ029	G	22
1	6202970	G->A	G	60	1	D8YOWMI02GOOIF	D8YOWMI02GOOIF	A	22
1	6239083	G->A	G	60	1	D8YOWMI01AORC8	D8YOWMI01AORC8	A	27
1	6241355	C->T	C	60	1	D8YOWMI02IRHOA	D8YOWMI02IRHOA	T	27
1	6521249	C->T	C	60	1	D8YOWMI02HPL9Y	D8YOWMI02HPL9Y	T	33
1	6540101	A->G	A	60	1	D8YOWMI01EH1LB	D8YOWMI01EH1LB	G	27
1	6545312	G->A	G	60	1	D8YOWMI01BBRVV	D8YOWMI01BBRVV	A	27
1	6600683	T->G	T	60	1	D8YOWMI01AS4HU	D8YOWMI01AS4HU	G	33
1	6656293	G->A	G	60	1	D8YOWMI02H7Y31	D8YOWMI02H7Y31	A	27
1	6679031	G->A	G	60	1	D8YOWMI01CT5OQ	D8YOWMI01CT5OQ	A	27
1	6751472	T->G	T	34	1	D8YOWMI02I7509	D8YOWMI02I7509	G	30
1	6829235	T->G	T	60	1	D8YOWMI01EB011	D8YOWMI01EB011	G	25
1	6994907	G->A	G	60	1	D8YOWMI02GLRBO	D8YOWMI02GLRBO	A	23
1	7261801	A->C	A	60	1	D8YOWMI01ACVAH	D8YOWMI01ACVAH	C	27
1	7320226	C->T	C	60	1	D8YOWMI02FP7F2	D8YOWMI02FP7F2	T	27
1	7475997	G->T	G	35	1	D8YOWMI02IRYGB	D8YOWMI02IRYGB	T	33
1	7654394	C->T	C	60	1	D8YOWMI01ARY72	D8YOWMI01ARY72	T	24
1	7896915	G->A	G	60	1	D8YOWMI01ERZSL	D8YOWMI01ERZSL	A	27
1	7896956	A->G	A	60	1	D8YOWMI01ERZSL	D8YOWMI01ERZSL	G	26
1	7916245	C->T	C	60	1	D8YOWMI02GN9WO	D8YOWMI02GN9WO	T	27
1	7955256	T->C	T	60	1	D8YOWMI01EW3GW	D8YOWMI01EW3GW	C	24
1	8384438	C->T	C	60	1	D8YOWMI01CGO0F	D8YOWMI01CGO0F	T	26
1	8384458	C->T	C	60	1	D8YOWMI01CGO0F	D8YOWMI01CGO0F	T	27
1	8482937	T->C	T	60	1	D8YOWMI02FI0ZH	D8YOWMI02FI0ZH	C	32
1	8482938	T->A	T	60	1	D8YOWMI02FI0ZH	D8YOWMI02FI0ZH	A	27
1	8483006	G->A	G	60	1	D8YOWMI02FI0ZH	D8YOWMI02FI0ZH	A	26
1	8550101	G->C	G	60	1	D8YOWMI02JTRDK	D8YOWMI02JTRDK	C	25
1	8554820	T->C	T	60	1	D8YOWMI02IJ0BR	D8YOWMI02IJ0BR	C	27
1	8795785	G->C	G	60	1	D8YOWMI01DUOLP	D8YOWMI01DUOLP	C	22
1	8848589	T->C	T	60	1	D8YOWMI01DZ5UR	D8YOWMI01DZ5UR	C	27
1	8848656	C->G	C	60	1	D8YOWMI01DZ5UR	D8YOWMI01DZ5UR	G	26
1	8961656	G->A	G	60	1	D8YOWMI02FOSL1	D8YOWMI02FOSL1	A	20
1	9038878	A->G	A	60	1	D8YOWMI02HOKRT	D8YOWMI02HOKRT	G	27
1	9063199	G->A	G	23	1	D8YOWMI01BJPST	D8YOWMI01BJPST	A	25
1	9269850	A->G	A	60	1	D8YOWMI01D15P0	D8YOWMI01D15P0	G	25
1	9275554	A->G	A	60	1	D8YOWMI01BXVPZ	D8YOWMI01BXVPZ	G	28
1	9438433	A->G	A	60	1	D8YOWMI02FTE8W	D8YOWMI02FTE8W	G	26
1	9708077	G->A	G	60	1	D8YOWMI02JSAOL	D8YOWMI02JSAOL	A	25
1	10194222	C->T	C	60	1	D8YOWMI02IE4G1	D8YOWMI02IE4G1	T	25
1	10259689	A->G	A	35	1	D8YOWMI02JHZZ7	D8YOWMI02JHZZ7	G	27
1	10259696	A->G	A	33	1	D8YOWMI02JHZZ7	D8YOWMI02JHZZ7	G	22
1	10332578	T->C	T	60	1	D8YOWMI01C77IY	D8YOWMI01C77IY	C	6
1	10332669	T->C	T	60	1	D8YOWMI01C77IY	D8YOWMI01C77IY	C	27
1	10396798	G->A	G	60	1	D8YOWMI01C98EC	D8YOWMI01C98EC	A	27
1	10413019	A->T	A	60	1	D8YOWMI01BBTJS	D8YOWMI01BBTJS	T	28
1	10457943	T->C	T	60	1	D8YOWMI02I2L3W	D8YOWMI02I2L3W	C	33
1	10470476	C->T	C	60	1	D8YOWMI01APCLE	D8YOWMI01APCLE	T	25
1	10526226	A->G	A	60	1	D8YOWMI01CIPKL	D8YOWMI01CIPKL	G	24
1	10642901	C->T	C	60	1	D8YOWMI02JHEN8	D8YOWMI02JHEN8	T	26
1	10755108	C->G	C	60	1	D8YOWMI02F37P5	D8YOWMI02F37P5	G	27
1	10852105	A->G	A	60	1	D8YOWMI02H79E0	D8YOWMI02H79E0	G	26
1	11190036	T->C	T	60	1	D8YOWMI01CNWRJ	D8YOWMI01CNWRJ	C	26
1	11231741	A->C	A	38	1	D8YOWMI02G5TBG	D8YOWMI02G5TBG	C	8
1	11231770	A->C	A	60	1	D8YOWMI02G5TBG	D8YOWMI02G5TBG	C	25
1	11530490	G->A	G	60	1	D8YOWMI01BRFZO	D8YOWMI01BRFZO	A	27
1	11626774	C->A	C	60	1	D8YOWMI02JTTIF	D8YOWMI02JTTIF	A	33
1	11642546	G->A	G	60	1	D8YOWMI01AMAXY	D8YOWMI01AMAXY	A	23
1	12234222	C->T	C	60	1	D8YOWMI01CRSQ8	D8YOWMI01CRSQ8	T	12
1	12533585	A->G	A	60	1	D8YOWMI01AQ3KF	D8YOWMI01AQ3KF	G	31
1	12716002	G->A	G	24	1	D8YOWMI02HZDAN	D8YOWMI02HZDAN	A	25
1	12787780	T->C	T	60	1	D8YOWMI01BUCO6	D8YOWMI01BUCO6	C	24
1	13667874	C->A	C	60	1	D8YOWMI02F6SMD	D8YOWMI02F6SMD	A	21
1	13708036	G->A	G	60	1	D8YOWMI01C4DPH	D8YOWMI01C4DPH	A	27
1	13787572	G->A	G	60	1	D8YOWMI01EIYBC	D8YOWMI01EIYBC	A	27
1	13788514	A->G	A	60	1	D8YOWMI01AP0C1	D8YOWMI01AP0C1	G	31
1	13880491	G->C	G	60	1	D8YOWMI01BFBLH	D8YOWMI01BFBLH	C	26
1	14154605	G->A	G	60	1	D8YOWMI02HDNW6	D8YOWMI02HDNW6	A	27
1	14191997	C->T	C	60	1	D8YOWMI02JY2BJ	D8YOWMI02JY2BJ	T	27
1	14623481	A->C	A	60	1	D8YOWMI01DUF5Y	D8YOWMI01DUF5Y	C	32
1	14655730	G->A	G	60	1	D8YOWMI01AQHDK	D8YOWMI01AQHDK	A	26
1	14837317	T->C	T	60	1	D8YOWMI01B886F	D8YOWMI01B886F	C	33
1	14864105	G->C	G	60	1	D8YOWMI02FYM3I	D8YOWMI02FYM3I	C	27
1	14889974	C->A	C	60	1	D8YOWMI01BXCQV	D8YOWMI01BXCQV	A	27
1	14890038	C->T	C	60	1	D8YOWMI01BXCQV	D8YOWMI01BXCQV	T	21
1	15131623	G->T	G	60	1	D8YOWMI01AEVV5	D8YOWMI01AEVV5	T	25
1	15499449	A->G	A	60	1	D8YOWMI02FQDWC	D8YOWMI02FQDWC	G	26
1	15741076	C->A	C	60	1	D8YOWMI02GKIXJ	D8YOWMI02GKIXJ	A	26
1	15746093	T->C	T	60	1	D8YOWMI02JNUVC	D8YOWMI02JNUVC	C	27
1	15746097	T->C	T	60	1	D8YOWMI02JNUVC	D8YOWMI02JNUVC	C	20
1	15768470	A->G	A	60	1	D8YOWMI01C95L6	D8YOWMI01C95L6	G	26
1	15796749	C->A	C	60	1	D8YOWMI02IIXXE	D8YOWMI02IIXXE	A	30
1	15796793	G->A	G	60	1	D8YOWMI02IIXXE	D8YOWMI02IIXXE	A	27
1	15796800	T->A	T	60	1	D8YOWMI02IIXXE	D8YOWMI02IIXXE	A	27
1	15914435	G->A	G	60	1	D8YOWMI01DJ9NB	D8YOWMI01DJ9NB	A	27
1	16431820	T->C	T	60	1	D8YOWMI01AGFAA	D8YOWMI01AGFAA	C	27
1	16437217	A->T	A	60	1	D8YOWMI02HXFHS	D8YOWMI02HXFHS	T	27
1	16621355	T->C	T	60	1	D8YOWMI02J56H5	D8YOWMI02J56H5	C	26
1	16742049	C->T	C	60	1	D8YOWMI01CC25L	D8YOWMI01CC25L	T	27
1	17305761	C->T	C	60	1	D8YOWMI01E3J86	D8YOWMI01E3J86	T	27
1	17441327	G->T	G	60	1	D8YOWMI01B0BY7	D8YOWMI01B0BY7	T	22
1	17441389	A->G	A	60	1	D8YOWMI01B0BY7	D8YOWMI01B0BY7	G	26
1	17483597	G->T	G	60	1	D8YOWMI02H58I0	D8YOWMI02H58I0	T	27
1	17608706	G->A	G	3	1	D8YOWMI01B2TFB	D8YOWMI01B2TFB	A	26
1	17608735	T->C	T	60	1	D8YOWMI01B2TFB	D8YOWMI01B2TFB	C	15
1	17624699	C->T	C	60	1	D8YOWMI02G4PZ4	D8YOWMI02G4PZ4	T	26
1	17836810	T->C	T	60	1	D8YOWMI01D8JIO	D8YOWMI01D8JIO	C	26
1	17853146	A->G	A	60	1	D8YOWMI02IWKOU	D8YOWMI02IWKOU	G	25
1	17853238	G->C	G	60	1	D8YOWMI02IWKOU	D8YOWMI02IWKOU	C	31
1	18170362	C->T	C	60	1	D8YOWMI02JVZY0	D8YOWMI02JVZY0	T	25
1	18170370	C->T	C	60	1	D8YOWMI02JVZY0	D8YOWMI02JVZY0	T	27
1	18278348	G->A	G	60	1	D8YOWMI02JU001	D8YOWMI02JU001	A	26
1	18372736	A->G	A	60	1	D8YOWMI01C1Y2V	D8YOWMI01C1Y2V	G	27
1	18627570	T->A	T	60	1	D8YOWMI01DVSRF	D8YOWMI01DVSRF	A	12
1	18847769	G->A	G	60	1	D8YOWMI02HT9LN	D8YOWMI02HT9LN	A	31
1	18901724	T->C	T	60	1	D8YOWMI01C4BD9	D8YOWMI01C4BD9	C	7
1	19007693	A->G	A	60	1	D8YOWMI01A34K6	D8YOWMI01A34K6	G	27
1	19312651	G->A	G	60	1	D8YOWMI02JTDS4	D8YOWMI02JTDS4	A	24
1	19312706	G->A	G	60	1	D8YOWMI02JTDS4	D8YOWMI02JTDS4	A	31
1	19469224	C->G	C	39	1	D8YOWMI02G59MT	D8YOWMI02G59MT	G	27
1	19469242	C->A	C	60	1	D8YOWMI02G59MT	D8YOWMI02G59MT	A	26
1	19469312	G->C	G	60	1	D8YOWMI02G59MT	D8YOWMI02G59MT	C	27
1	19545242	T->C	T	60	1	D8YOWMI02GLXYS	D8YOWMI02GLXYS	C	30
1	19636505	T->C	T	60	1	D8YOWMI01BBC1U	D8YOWMI01BBC1U	C	27
1	19734186	T->C	T	60	1	D8YOWMI01CPNXK	D8YOWMI01CPNXK	C	16
1	19742026	A->G	A	60	1	D8YOWMI01DJBE1	D8YOWMI01DJBE1	G	26
1	19984254	T->C	T	60	1	D8YOWMI02I4WZG	D8YOWMI02I4WZG	C	27
1	19984289	C->G	C	60	1	D8YOWMI02I4WZG	D8YOWMI02I4WZG	G	31
1	20369338	G->T	G	60	1	D8YOWMI02HY9GO	D8YOWMI02HY9GO	T	22
1	20583341	A->T	A	53	1	D8YOWMI01D1I47	D8YOWMI01D1I47	T	25
1	20692101	G->C	G	60	1	D8YOWMI02J1AWV	D8YOWMI02J1AWV	C	22
1	20725153	C->G	C	54	1	D8YOWMI02H7XM8	D8YOWMI02H7XM8	G	27
1	20772665	A->G	A	60	1	D8YOWMI02HNFF6	D8YOWMI02HNFF6	G	26
1	20853727	A->G	A	60	1	D8YOWMI02J21PD	D8YOWMI02J21PD	G	26
1	20902643	T->C	T	60	1	D8YOWMI01A5RJZ	D8YOWMI01A5RJZ	C	33
1	20936457	G->A	G	60	1	D8YOWMI02JN3JI	D8YOWMI02JN3JI	A	27
1	21026115	A->G	A	60	1	D8YOWMI01AXU3A	D8YOWMI01AXU3A	G	30
1	21230272	A->G	A	60	1	D8YOWMI02GU96T	D8YOWMI02GU96T	G	25
1	21327876	G->A	G	60	1	D8YOWMI01DO4XM	D8YOWMI01DO4XM	A	25
1	21719445	A->G	A	60	1	D8YOWMI02HZDH5	D8YOWMI02HZDH5	G	27
1	21808262	C->A	C	60	1	D8YOWMI01EEBSX	D8YOWMI01EEBSX	A	26
1	21853238	A->G	A	60	1	D8YOWMI02ILPB3	D8YOWMI02ILPB3	G	25
1	21889472	G->C	G	60	1	D8YOWMI01D4KI4	D8YOWMI01D4KI4	C	33
1	21916493	C->T	C	60	1	D8YOWMI01CH0CS	D8YOWMI01CH0CS	T	24
1	21984177	A->G	A	60	1	D8YOWMI02JAL4M	D8YOWMI02JAL4M	G	26
1	22042858	T->C	T	60	1	D8YOWMI01DVVLU	D8YOWMI01DVVLU	C	26
1	22311711	C->G	C	60	1	D8YOWMI01AYT5L	D8YOWMI01AYT5L	G	31
1	22472892	T->C	T	60	1	D8YOWMI02HCP0G	D8YOWMI02HCP0G	C	27
1	22620750	C->T	C	22	1	D8YOWMI01BP24Q	D8YOWMI01BP24Q	T	25
1	22620790	C->T	C	8	1	D8YOWMI01BP24Q	D8YOWMI01BP24Q	T	21
1	22620818	A->T	A	9	1	D8YOWMI01BP24Q	D8YOWMI01BP24Q	T	26
1	22727632	G->A	G	60	1	D8YOWMI02F8K5F	D8YOWMI02F8K5F	A	26
1	22872445	C->G	C	60	1	D8YOWMI02I4BEN	D8YOWMI02I4BEN	G	27
1	22925415	C->T	C	60	1	D8YOWMI01DUBWH	D8YOWMI01DUBWH	T	25
1	22959734	G->A	G	60	1	D8YOWMI02JBTRB	D8YOWMI02JBTRB	A	26
1	23006540	G->A	G	60	1	D8YOWMI01EOL8P	D8YOWMI01EOL8P	A	27
1	23242931	C->A	C	60	1	D8YOWMI01DG81D	D8YOWMI01DG81D	A	15
1	23518172	T->C	T	60	1	D8YOWMI02ICC34	D8YOWMI02ICC34	C	27
1	23938912	C->G	C	60	1	D8YOWMI02H6COJ	D8YOWMI02H6COJ	G	23
1	23938944	A->G	A	60	1	D8YOWMI02H6COJ	D8YOWMI02H6COJ	G	27
1	24025689	C->T	C	60	1	D8YOWMI02JF5HA	D8YOWMI02JF5HA	T	32
1	24194986	G->T	G	60	1	D8YOWMI01E5GYT	D8YOWMI01E5GYT	T	25
1	24195007	G->A	G	60	1	D8YOWMI01E5GYT	D8YOWMI01E5GYT	A	24
1	24551603	T->C	T	60	1	D8YOWMI01E7ALL	D8YOWMI01E7ALL	C	26
1	24855922	G->A	G	60	1	D8YOWMI02I8EHH	D8YOWMI02I8EHH	A	27
1	25106877	G->C	G	60	1	D8YOWMI02G57E4	D8YOWMI02G57E4	C	27
1	25278679	T->C	T	60	1	D8YOWMI02JLI5E	D8YOWMI02JLI5E	C	25
1	26032845	C->T	C	60	1	D8YOWMI01B5SWO	D8YOWMI01B5SWO	T	26
1	26032890	C->G	C	13	1	D8YOWMI02HDNQM	D8YOWMI02HDNQM	G	30
1	26703145	T->C	T	24	1	D8YOWMI01AZS8P	D8YOWMI01AZS8P	C	26
1	26881028	T->C	T	60	1	D8YOWMI02G6KNU	D8YOWMI02G6KNU	C	28
1	27289621	C->T	C	25	1	D8YOWMI02FI3LZ	D8YOWMI02FI3LZ	T	27
1	27289631	T->G	T	11	1	D8YOWMI02FI3LZ	D8YOWMI02FI3LZ	G	25
1	27289683	C->T	C	32	1	D8YOWMI02FI3LZ	D8YOWMI02FI3LZ	T	27
1	27473825	G->T	G	60	1	D8YOWMI02HZZWG	D8YOWMI02HZZWG	T	31
1	27571538	G->A	G	60	1	D8YOWMI02HY7R8	D8YOWMI02HY7R8	A	27
1	27630103	G->A	G	60	1	D8YOWMI01CGDF9	D8YOWMI01CGDF9	A	30
1	27657311	T->C	T	60	1	D8YOWMI01D1LSV	D8YOWMI01D1LSV	C	24
1	27674288	C->T	C	34	1	D8YOWMI02G8J1M	D8YOWMI02G8J1M	T	27
1	27677201	G->A	G	60	1	D8YOWMI01CN6YS	D8YOWMI01CN6YS	A	27
1	27700161	T->G	T	60	1	D8YOWMI01ACQ3J	D8YOWMI01ACQ3J	G	25
1	27758451	A->T	A	60	1	D8YOWMI02JT9RS	D8YOWMI02JT9RS	T	23
1	27831984	C->T	C	60	1	D8YOWMI02HCAL8	D8YOWMI02HCAL8	T	26
1	27846010	A->G	A	60	1	D8YOWMI02GKD7J	D8YOWMI02GKD7J	G	30
1	27901137	C->A	C	60	1	D8YOWMI01BTOVO	D8YOWMI01BTOVO	A	27
1	27901215	C->T	C	60	1	D8YOWMI01BTOVO	D8YOWMI01BTOVO	T	26
1	27982829	T->G	T	60	1	D8YOWMI02G9V61	D8YOWMI02G9V61	G	27
1	28000989	G->A	G	60	1	D8YOWMI02GUU7R	D8YOWMI02GUU7R	A	25
1	28057212	T->C	T	31	1	D8YOWMI01A21G7	D8YOWMI01A21G7	C	27
1	28057214	C->G	C	60	1	D8YOWMI01A21G7	D8YOWMI01A21G7	G	26
1	28058103	A->G	A	60	1	D8YOWMI02I89Z2	D8YOWMI02I89Z2	G	31
1	28222067	T->G	T	60	1	D8YOWMI01BDAU0	D8YOWMI01BDAU0	G	32
1	28247643	A->G	A	60	1	D8YOWMI02J6DSQ	D8YOWMI02J6DSQ	G	27
1	28438744	G->T	G	60	1	D8YOWMI01BXS5C	D8YOWMI01BXS5C	T	18
1	28654019	G->T	G	60	1	D8YOWMI02G4FKQ	D8YOWMI02G4FKQ	T	26
1	28757619	C->T	C	60	1	D8YOWMI02F2MXY	D8YOWMI02F2MXY	T	27
1	29264203	G->A	G	60	1	D8YOWMI02JV6U3	D8YOWMI02JV6U3	A	27
1	29592152	C->T	C	60	1	D8YOWMI02HL0CU	D8YOWMI02HL0CU	T	31
1	29592175	C->T	C	60	1	D8YOWMI02HL0CU	D8YOWMI02HL0CU	T	27
1	30064883	T->C	T	60	1	D8YOWMI02H3VRE	D8YOWMI02H3VRE	C	32
1	30318542	G->T	G	60	1	D8YOWMI01BJQ5D	D8YOWMI01BJQ5D	T	27
1	30442581	A->G	A	60	1	D8YOWMI02H3LJS	D8YOWMI02H3LJS	G	26
1	30527651	G->A	G	60	1	D8YOWMI02F9BNL	D8YOWMI02F9BNL	A	27
1	31177517	G->A	G	60	1	D8YOWMI01ETZCD	D8YOWMI01ETZCD	A	32
1	31528687	T->C	T	60	1	D8YOWMI02I3ZDW	D8YOWMI02I3ZDW	C	23
1	31528692	T->G	T	60	1	D8YOWMI02I3ZDW	D8YOWMI02I3ZDW	G	27
1	31864492	T->C	T	60	1	D8YOWMI01BN80P	D8YOWMI01BN80P	C	26
1	32281735	C->T	C	60	1	D8YOWMI02JSTAC	D8YOWMI02JSTAC	T	29
1	32329237	A->C	A	60	1	D8YOWMI02JXWKI	D8YOWMI02JXWKI	C	27
1	32525078	C->G	C	60	1	D8YOWMI02HMGQY	D8YOWMI02HMGQY	G	8
1	32726263	C->A	C	60	1	D8YOWMI01EEDNT	D8YOWMI01EEDNT	A	25
1	32850184	G->C	G	60	1	D8YOWMI01B56EQ	D8YOWMI01B56EQ	C	27
1	32850218	C->T	C	60	1	D8YOWMI01B56EQ	D8YOWMI01B56EQ	T	32
1	32878026	C->T	C	60	1	D8YOWMI01CL3MH	D8YOWMI01CL3MH	T	17
1	33123031	G->A	G	60	1	D8YOWMI02IE97F	D8YOWMI02IE97F	A	24
1	33123033	T->C	T	60	1	D8YOWMI02IE97F	D8YOWMI02IE97F	C	29
1	33207240	C->T	C	60	1	D8YOWMI01E5PQ5	D8YOWMI01E5PQ5	T	27
1	33234726	G->T	G	60	1	D8YOWMI01A9ZOO	D8YOWMI01A9ZOO	T	28
1	33362792	A->G	A	60	1	D8YOWMI02JYUF9	D8YOWMI02JYUF9	G	33
1	33387315	T->C	T	60	1	D8YOWMI01B0GXM	D8YOWMI01B0GXM	C	26
1	33399581	A->C	A	60	1	D8YOWMI01C7VC9	D8YOWMI01C7VC9	C	25
1	33399607	C->T	C	60	1	D8YOWMI01C7VC9	D8YOWMI01C7VC9	T	27
1	33453111	G->C	G	60	1	D8YOWMI02HSDV3	D8YOWMI02HSDV3	C	27
1	33453139	A->G	A	60	1	D8YOWMI02HSDV3	D8YOWMI02HSDV3	G	26
1	33594526	A->G	A	15	1	D8YOWMI02H4235	D8YOWMI02H4235	G	22
1	33594532	C->T	C	60	1	D8YOWMI02H4235	D8YOWMI02H4235	T	27
1	33754309	C->T	C	60	1	D8YOWMI01CAFDJ	D8YOWMI01CAFDJ	T	32
1	33807955	A->T	A	60	1	D8YOWMI02HZ0BB	D8YOWMI02HZ0BB	T	24
1	34100295	T->A	T	60	1	D8YOWMI01AJXK2	D8YOWMI01AJXK2	A	33
1	34100338	A->G	A	60	1	D8YOWMI01AJXK2	D8YOWMI01AJXK2	G	27
1	34262498	T->C	T	60	1	D8YOWMI02I8QBI	D8YOWMI02I8QBI	C	27
1	34328489	A->C	A	9	1	D8YOWMI01CLWYD	D8YOWMI01CLWYD	C	31
1	34380738	T->A	T	60	1	D8YOWMI01C4JLT	D8YOWMI01C4JLT	A	27
1	34459718	G->A	G	60	1	D8YOWMI01DRPBQ	D8YOWMI01DRPBQ	A	22
1	34532940	A->G	A	60	1	D8YOWMI01EX83T	D8YOWMI01EX83T	G	30
1	34532948	T->C	T	60	1	D8YOWMI01EX83T	D8YOWMI01EX83T	C	3
1	34814725	T->C	T	60	1	D8YOWMI02J564I	D8YOWMI02J564I	C	22
1	34814737	C->T	C	60	1	D8YOWMI02J564I	D8YOWMI02J564I	T	27
1	35650470	C->T	C	60	1	D8YOWMI02I053G	D8YOWMI02I053G	T	25
1	35650516	G->A	G	60	1	D8YOWMI02I053G	D8YOWMI02I053G	A	23
1	36029117	T->C	T	60	1	D8YOWMI01CI9PI	D8YOWMI01CI9PI	C	33
1	36078434	T->G	T	60	1	D8YOWMI02JL9LW	D8YOWMI02JL9LW	G	26
1	36078487	G->T	G	60	1	D8YOWMI02JL9LW	D8YOWMI02JL9LW	T	25
1	36290538	T->C	T	5	1	D8YOWMI01EDHP9	D8YOWMI01EDHP9	C	31
1	36294783	T->G	T	60	1	D8YOWMI01DS0IJ	D8YOWMI01DS0IJ	G	27
1	36369171	C->T	C	60	1	D8YOWMI01BY1PG	D8YOWMI01BY1PG	T	26
1	36412031	G->C	G	60	1	D8YOWMI02GOOE9	D8YOWMI02GOOE9	C	31
1	36545972	A->G	A	40	1	D8YOWMI02IXSLY	D8YOWMI02IXSLY	G	27
1	36546021	C->T	C	7	1	D8YOWMI02IXSLY	D8YOWMI02IXSLY	T	27
1	36626017	C->T	C	60	1	D8YOWMI01AJL13	D8YOWMI01AJL13	T	27
1	36626018	A->G	A	60	1	D8YOWMI01AJL13	D8YOWMI01AJL13	G	26
1	37093240	T->C	T	60	1	D8YOWMI02H2HYF	D8YOWMI02H2HYF	C	27
1	37093291	C->A	C	60	1	D8YOWMI02H2HYF	D8YOWMI02H2HYF	A	27
1	37093326	T->C	T	60	1	D8YOWMI02H2HYF	D8YOWMI02H2HYF	C	27
1	37218549	A->G	A	60	1	D8YOWMI01DVHLM	D8YOWMI01DVHLM	G	32
1	37982376	A->G	A	60	1	D8YOWMI02I6ULC	D8YOWMI02I6ULC	G	27
1	38017574	T->A	T	60	1	D8YOWMI02HMKRK	D8YOWMI02HMKRK	A	31
1	38470818	G->A	G	60	1	D8YOWMI01EEFQK	D8YOWMI01EEFQK	A	13
1	38480323	T->A	T	37	1	D8YOWMI01D70J9	D8YOWMI01D70J9	A	26
1	38800295	G->A	G	60	1	D8YOWMI02HK6PN	D8YOWMI02HK6PN	A	33
1	38931447	C->T	C	60	1	D8YOWMI02HT2CY	D8YOWMI02HT2CY	T	26
1	39174286	G->A	G	60	1	D8YOWMI02HIOTN	D8YOWMI02HIOTN	A	29
1	39205074	A->C	A	60	1	D8YOWMI01AZ8IK	D8YOWMI01AZ8IK	C	26
1	39388358	C->A	C	60	1	D8YOWMI02FZIZB	D8YOWMI02FZIZB	A	23
1	39717850	G->A	G	60	1	D8YOWMI02HU81H	D8YOWMI02HU81H	A	28
1	39857617	T->C	T	60	1	D8YOWMI02IE3S2	D8YOWMI02IE3S2	C	13
1	39936327	C->T	C	60	1	D8YOWMI02IQCWD	D8YOWMI02IQCWD	T	25
1	40037631	C->T	C	60	1	D8YOWMI02F5ZMJ	D8YOWMI02F5ZMJ	T	24
1	40093334	C->G	C	60	1	D8YOWMI01DSJOQ	D8YOWMI01DSJOQ	G	26
1	40100822	T->C	T	60	1	D8YOWMI01B2BZW	D8YOWMI01B2BZW	C	24
1	40631778	T->C	T	9	1	D8YOWMI01D7RW9	D8YOWMI01D7RW9	C	23
1	40921295	G->C	G	60	1	D8YOWMI02IT1OS	D8YOWMI02IT1OS	C	31
1	41437753	C->T	C	60	1	D8YOWMI01DC6HU	D8YOWMI01DC6HU	T	26
1	41552318	C->T	C	60	1	D8YOWMI01CI0LJ	D8YOWMI01CI0LJ	T	32
1	42937360	G->T	G	60	1	D8YOWMI02I307X	D8YOWMI02I307X	T	25
1	43138494	C->T	C	60	1	D8YOWMI02F74SB	D8YOWMI02F74SB	T	11
1	43234239	C->A	C	60	1	D8YOWMI01BAO23	D8YOWMI01BAO23	A	25
1	43506592	C->T	C	60	1	D8YOWMI02HG7BW	D8YOWMI02HG7BW	T	26
1	43617199	T->G	T	60	1	D8YOWMI01DO9VZ	D8YOWMI01DO9VZ	G	26
1	44283761	G->C	G	60	1	D8YOWMI02FVKZA	D8YOWMI02FVKZA	C	27
1	44386539	G->A	G	60	1	D8YOWMI01B7VC0	D8YOWMI01B7VC0	A	26
1	44635865	G->C	G	60	1	D8YOWMI02GX12L	D8YOWMI02GX12L	C	24
1	44635926	G->A	G	60	1	D8YOWMI02GX12L	D8YOWMI02GX12L	A	25
1	44636811	A->G	A	60	1	D8YOWMI02I9VPY	D8YOWMI02I9VPY	G	27
1	44857770	G->A	G	60	1	D8YOWMI01AQ4R7	D8YOWMI01AQ4R7	A	26
1	44865727	A->T	A	60	1	D8YOWMI01CNYG8	D8YOWMI01CNYG8	T	31
1	44928519	G->A	G	9	1	D8YOWMI01BF46E	D8YOWMI01BF46E	A	25
1	44936867	A->T	A	50	1	D8YOWMI01AO74O	D8YOWMI01AO74O	T	27
1	45261234	G->A	G	60	1	D8YOWMI01DRO1L	D8YOWMI01DRO1L	A	24
1	45320817	C->T	C	60	1	D8YOWMI02JDFEC	D8YOWMI02JDFEC	T	26
1	45426743	A->T	A	60	1	D8YOWMI02I27RW	D8YOWMI02I27RW	T	31
1	46018898	A->G	A	60	1	D8YOWMI02FSDMM	D8YOWMI02FSDMM	G	31
1	46101110	A->G	A	60	1	D8YOWMI02IJ06D	D8YOWMI02IJ06D	G	25
1	46783450	C->T	C	60	1	D8YOWMI02IILWT	D8YOWMI02IILWT	T	30
1	46823119	C->G	C	60	1	D8YOWMI02FQ8J3	D8YOWMI02FQ8J3	G	27
1	47303975	A->G	A	60	1	D8YOWMI01DCT1A	D8YOWMI01DCT1A	G	25
1	47434913	T->C	T	60	1	D8YOWMI01E12W9	D8YOWMI01E12W9	C	33
1	47488115	T->C	T	60	1	D8YOWMI02HDR3H	D8YOWMI02HDR3H	C	26
1	47586729	A->G	A	60	1	D8YOWMI01A1OV9	D8YOWMI01A1OV9	G	32
1	48404611	T->C	T	54	1	D8YOWMI01EMKUR	D8YOWMI01EMKUR	C	30
1	48504083	A->G	A	13	1	D8YOWMI01B6X7G	D8YOWMI01B6X7G	G	32
1	48821904	T->C	T	34	1	D8YOWMI01BZG2B	D8YOWMI01BZG2B	C	25
1	49053131	A->G	A	60	1	D8YOWMI01EZX1F	D8YOWMI01EZX1F	G	15
1	49070984	G->A	G	39	1	D8YOWMI02FT2DH	D8YOWMI02FT2DH	A	31
1	49356800	G->A	G	22	1	D8YOWMI02JSZ3J	D8YOWMI02JSZ3J	A	24
1	49707727	C->T	C	60	1	D8YOWMI02HEELU	D8YOWMI02HEELU	T	26
1	49921914	C->T	C	60	1	D8YOWMI01AMF3Y	D8YOWMI01AMF3Y	T	27
1	50646763	A->G	A	60	1	D8YOWMI02GRTMR	D8YOWMI02GRTMR	G	31
1	50831964	C->T	C	60	1	D8YOWMI01DU8B4	D8YOWMI01DU8B4	T	30
1	51039818	C->T	C	60	1	D8YOWMI02F5LE0	D8YOWMI02F5LE0	T	25
1	51445774	C->T	C	60	1	D8YOWMI01CRNSS	D8YOWMI01CRNSS	T	22
1	51472921	G->A	G	60	1	D8YOWMI02F8PBY	D8YOWMI02F8PBY	A	26
1	51545665	G->C	G	60	1	D8YOWMI02I5BUV	D8YOWMI02I5BUV	C	27
1	51782919	A->C	A	60	1	D8YOWMI02JL61X	D8YOWMI02JL61X	C	27
1	52059303	G->A	G	60	1	D8YOWMI01COOND	D8YOWMI01COOND	A	27
1	53093354	C->G	C	10	1	D8YOWMI01CENNE	D8YOWMI01CENNE	G	27
1	53413918	G->T	G	60	1	D8YOWMI01A6F33	D8YOWMI01A6F33	T	27
1	54127860	A->G	A	60	1	D8YOWMI02G5XWT	D8YOWMI02G5XWT	G	27
1	54166997	A->G	A	60	1	D8YOWMI01ELQKH	D8YOWMI01ELQKH	G	23
1	54167031	A->T	A	60	1	D8YOWMI01ELQKH	D8YOWMI01ELQKH	T	26
1	55958253	T->C	T	60	1	D8YOWMI01ESVKQ	D8YOWMI01ESVKQ	C	14
1	55958282	A->C	A	60	1	D8YOWMI01ESVKQ	D8YOWMI01ESVKQ	C	33
1	56185105	C->G	C	60	1	D8YOWMI02FYK4H	D8YOWMI02FYK4H	G	26
1	56185162	T->A	T	60	1	D8YOWMI02FYK4H	D8YOWMI02FYK4H	A	15
1	56251348	C->T	C	53	1	D8YOWMI02IICNR	D8YOWMI02IICNR	T	26
1	56349571	G->C	G	60	1	D8YOWMI02H1ISU	D8YOWMI02H1ISU	C	27
1	57184307	T->C	T	60	1	D8YOWMI02FM3JR	D8YOWMI02FM3JR	C	14
1	57268182	G->A	G	60	1	D8YOWMI01E1H4L	D8YOWMI01E1H4L	A	24
1	57450781	T->G	T	60	1	D8YOWMI02JIQCE	D8YOWMI02JIQCE	G	27
1	57507777	T->C	T	60	1	D8YOWMI01CHNU7	D8YOWMI01CHNU7	C	22
1	57657380	T->G	T	60	1	D8YOWMI01B7W4E	D8YOWMI01B7W4E	G	33
1	57664720	G->A	G	60	1	D8YOWMI02GRPW5	D8YOWMI02GRPW5	A	27
1	58007990	G->A	G	60	1	D8YOWMI01AY38S	D8YOWMI01AY38S	A	27
1	58009525	C->T	C	60	1	D8YOWMI02HVSN5	D8YOWMI02HVSN5	T	25
1	58170705	C->G	C	60	1	D8YOWMI02JBMHF	D8YOWMI02JBMHF	G	27
1	58230731	G->A	G	60	1	D8YOWMI01AL992	D8YOWMI01AL992	A	31
1	58353588	A->C	A	27	1	D8YOWMI02IDVJQ	D8YOWMI02IDVJQ	C	27
1	58396940	A->C	A	60	1	D8YOWMI02HIZSP	D8YOWMI02HIZSP	C	25
1	58806572	A->G	A	60	1	D8YOWMI01A5BC6	D8YOWMI01A5BC6	G	21
1	58821247	A->C	A	60	1	D8YOWMI02GQ7BR	D8YOWMI02GQ7BR	C	27
1	58821270	G->C	G	60	1	D8YOWMI02GQ7BR	D8YOWMI02GQ7BR	C	1
1	58872489	C->T	C	60	1	D8YOWMI01CQGN9	D8YOWMI01CQGN9	T	25
1	59274919	T->C	T	60	1	D8YOWMI01AFA89	D8YOWMI01AFA89	C	13
1	59311371	G->C	G	60	1	D8YOWMI01DOA99	D8YOWMI01DOA99	C	24
1	59775168	T->A	T	60	1	D8YOWMI02HG9FY	D8YOWMI02HG9FY	A	24
1	59838999	C->T	C	60	1	D8YOWMI01AYV2C	D8YOWMI01AYV2C	T	27
1	59981165	A->C	A	60	1	D8YOWMI01A30DD	D8YOWMI01A30DD	C	28
1	60018284	C->T	C	60	1	D8YOWMI01AZR3K	D8YOWMI01AZR3K	T	26
1	60033476	T->C	T	60	1	D8YOWMI01DKBG5	D8YOWMI01DKBG5	C	26
1	60078487	T->G	T	60	1	D8YOWMI02J3YZ8	D8YOWMI02J3YZ8	G	13
1	60161929	C->T	C	60	1	D8YOWMI02JBJC6	D8YOWMI02JBJC6	T	27
1	60414143	T->A	T	60	1	D8YOWMI02IPWVH	D8YOWMI02IPWVH	A	18
1	60806943	G->A	G	60	1	D8YOWMI01DT0GO	D8YOWMI01DT0GO	A	31
1	61078963	G->A	G	60	1	D8YOWMI02F0MJF	D8YOWMI02F0MJF	A	32
1	61380316	T->C	T	60	1	D8YOWMI01EOMS0	D8YOWMI01EOMS0	C	27
1	61518991	T->C	T	60	1	D8YOWMI01B8CF3	D8YOWMI01B8CF3	C	27
1	61601320	T->C	T	60	1	D8YOWMI01B5NHQ	D8YOWMI01B5NHQ	C	26
1	61601351	G->A	G	60	1	D8YOWMI01B5NHQ	D8YOWMI01B5NHQ	A	24
1	61618460	C->G	C	60	1	D8YOWMI01EU3CL	D8YOWMI01EU3CL	G	24
1	61829380	T->C	T	60	1	D8YOWMI01BESYZ	D8YOWMI01BESYZ	C	26
1	61847778	A->G	A	60	1	D8YOWMI01CIP7P	D8YOWMI01CIP7P	G	26
1	61877394	C->T	C	60	1	D8YOWMI02IK45W	D8YOWMI02IK45W	T	27
1	62016683	C->T	C	60	1	D8YOWMI01AYI9G	D8YOWMI01AYI9G	T	22
1	62371216	C->A	C	5	1	D8YOWMI02IU7EN	D8YOWMI02IU7EN	A	31
1	62411783	T->C	T	60	1	D8YOWMI01EG6FF	D8YOWMI01EG6FF	C	29
1	62533398	G->A	G	60	1	D8YOWMI02HHCEX	D8YOWMI02HHCEX	A	10
1	62968909	G->A	G	60	1	D8YOWMI02HENLG	D8YOWMI02HENLG	A	31
1	63045327	A->T	A	60	1	D8YOWMI01C4MDK	D8YOWMI01C4MDK	T	26
1	63110796	G->A	G	60	1	D8YOWMI01DYWSV	D8YOWMI01DYWSV	A	30
1	63221396	G->A	G	52	1	D8YOWMI02JZ06A	D8YOWMI02JZ06A	A	26
1	63428979	A->G	A	33	1	D8YOWMI01EUOUM	D8YOWMI01EUOUM	G	22
1	63428993	A->C	A	39	1	D8YOWMI01EUOUM	D8YOWMI01EUOUM	C	27
1	63465192	T->A	T	60	1	D8YOWMI02I4MEF	D8YOWMI02I4MEF	A	30
1	63465230	T->A	T	60	1	D8YOWMI02I4MEF	D8YOWMI02I4MEF	A	15
1	64041658	T->A	T	60	1	D8YOWMI02IDT1S	D8YOWMI02IDT1S	A	27
1	64069009	A->G	A	60	1	D8YOWMI01DO5C9	D8YOWMI01DO5C9	G	13
1	64210241	T->A	T	60	1	D8YOWMI02GJUDH	D8YOWMI02GJUDH	A	29
1	64282415	C->T	C	60	1	D8YOWMI01ADP9G	D8YOWMI01ADP9G	T	27
1	64286220	A->T	A	60	1	D8YOWMI02G3R94	D8YOWMI02G3R94	T	33
1	64333210	A->G	A	4	1	D8YOWMI02JSCNG	D8YOWMI02JSCNG	G	26
1	64952197	A->T	A	60	1	D8YOWMI01DRCQC	D8YOWMI01DRCQC	T	26
1	64956246	T->C	T	47	1	D8YOWMI02HP0QR	D8YOWMI02HP0QR	C	27
1	65090614	G->A	G	60	1	D8YOWMI01AFGKU	D8YOWMI01AFGKU	A	25
1	65230698	C->G	C	60	1	D8YOWMI02I7K8B	D8YOWMI02I7K8B	G	26
1	65230702	A->G	A	60	1	D8YOWMI02I7K8B	D8YOWMI02I7K8B	G	27
1	65633214	A->T	A	60	1	D8YOWMI02F3ZV7	D8YOWMI02F3ZV7	T	33
1	65794271	T->A	T	60	1	D8YOWMI01DJRWB	D8YOWMI01DJRWB	A	27
1	65796080	A->T	A	60	1	D8YOWMI02JYK7G	D8YOWMI02JYK7G	T	27
1	65796138	C->T	C	60	1	D8YOWMI02JYK7G	D8YOWMI02JYK7G	T	27
1	65991956	G->A	G	60	1	D8YOWMI01E0DPW	D8YOWMI01E0DPW	A	27
1	66448477	T->C	T	60	1	D8YOWMI02H7X3X	D8YOWMI02H7X3X	C	31
1	66723965	G->A	G	60	1	D8YOWMI01BCFE2	D8YOWMI01BCFE2	A	26
1	66724036	C->T	C	60	1	D8YOWMI01BCFE2	D8YOWMI01BCFE2	T	25
1	66942078	C->T	C	34	1	D8YOWMI02GF0AU	D8YOWMI02GF0AU	T	16
1	67219133	G->A	G	60	1	D8YOWMI01BGV7W	D8YOWMI01BGV7W	A	27
1	67356621	T->C	T	60	1	D8YOWMI02HUQYA	D8YOWMI02HUQYA	C	27
1	67456869	A->G	A	60	1	D8YOWMI01DC047	D8YOWMI01DC047	G	27
1	68210063	A->C	A	60	1	D8YOWMI02JOYVG	D8YOWMI02JOYVG	C	22
1	68413311	A->G	A	60	1	D8YOWMI02F0MMP	D8YOWMI02F0MMP	G	24
1	68500092	T->C	T	60	1	D8YOWMI02JABKM	D8YOWMI02JABKM	C	27
1	68633679	A->G	A	60	1	D8YOWMI01CWX6Q	D8YOWMI01CWX6Q	G	26
1	68667662	A->G	A	60	1	D8YOWMI02ISVK7	D8YOWMI02ISVK7	G	24
1	68725428	T->A	T	36	1	D8YOWMI02IJFIQ	D8YOWMI02IJFIQ	A	22
1	68725430	G->A	G	34	1	D8YOWMI02IJFIQ	D8YOWMI02IJFIQ	A	2
1	69121287	C->T	C	60	1	D8YOWMI02IUVJT	D8YOWMI02IUVJT	T	27
1	69121300	G->T	G	60	1	D8YOWMI02IUVJT	D8YOWMI02IUVJT	T	25
1	69129709	C->T	C	60	1	D8YOWMI01DLOTX	D8YOWMI01DLOTX	T	23
1	69129733	C->T	C	60	1	D8YOWMI01DLOTX	D8YOWMI01DLOTX	T	33
1	69226509	C->T	C	60	1	D8YOWMI02FRESX	D8YOWMI02FRESX	T	26
1	69226567	G->A	G	60	1	D8YOWMI02FRESX	D8YOWMI02FRESX	A	23
1	69344569	C->G	C	60	1	D8YOWMI01D9KCD	D8YOWMI01D9KCD	G	27
1	69364782	C->T	C	60	1	D8YOWMI02HVPH4	D8YOWMI02HVPH4	T	26
1	69531773	G->C	G	60	1	D8YOWMI02IQGM7	D8YOWMI02IQGM7	C	9
1	70002609	A->G	A	60	1	D8YOWMI01AQGV6	D8YOWMI01AQGV6	G	26
1	70111116	A->G	A	60	1	D8YOWMI01D3JUJ	D8YOWMI01D3JUJ	G	27
1	70795610	C->A	C	60	1	D8YOWMI02HZGPG	D8YOWMI02HZGPG	A	30
1	71382215	A->C	A	60	1	D8YOWMI01BEBWE	D8YOWMI01BEBWE	C	26
1	71437107	T->C	T	60	1	D8YOWMI01AT0D5	D8YOWMI01AT0D5	C	27
1	71630204	A->G	A	60	1	D8YOWMI01AHXCB	D8YOWMI01AHXCB	G	24
1	71703295	C->T	C	60	1	D8YOWMI01DTNPX	D8YOWMI01DTNPX	T	31
1	71769436	C->T	C	60	1	D8YOWMI01AZHGS	D8YOWMI01AZHGS	T	25
1	71899477	G->T	G	60	1	D8YOWMI02H0PGL	D8YOWMI02H0PGL	T	25
1	72042781	C->A	C	60	1	D8YOWMI02I9NYU	D8YOWMI02I9NYU	A	31
1	72252668	T->A	T	60	1	D8YOWMI01BF2HH	D8YOWMI01BF2HH	A	27
1	72279762	C->T	C	60	1	D8YOWMI02FIWZT	D8YOWMI02FIWZT	T	31
1	72325661	A->T	A	60	1	D8YOWMI01AKHQO	D8YOWMI01AKHQO	T	33
1	72385787	T->A	T	60	1	D8YOWMI02F13N7	D8YOWMI02F13N7	A	25
1	72385880	G->A	G	60	1	D8YOWMI02F13N7	D8YOWMI02F13N7	A	27
1	72474417	A->G	A	60	1	D8YOWMI01CYXSO	D8YOWMI01CYXSO	G	27
1	72504914	A->T	A	60	1	D8YOWMI02IJSHD	D8YOWMI02IJSHD	T	32
1	72508441	G->T	G	60	1	D8YOWMI01DSSGR	D8YOWMI01DSSGR	T	21
1	72528351	C->T	C	60	1	D8YOWMI02JL2MQ	D8YOWMI02JL2MQ	T	30
1	72787361	T->G	T	60	1	D8YOWMI02FSS17	D8YOWMI02FSS17	G	31
1	72855692	A->G	A	60	1	D8YOWMI01C57T0	D8YOWMI01C57T0	G	27
1	73214977	C->T	C	60	1	D8YOWMI01EC0EW	D8YOWMI01EC0EW	T	26
1	73445876	C->T	C	60	1	D8YOWMI02FRI1U	D8YOWMI02FRI1U	T	24
1	73724880	C->G	C	60	1	D8YOWMI02GN6EK	D8YOWMI02GN6EK	G	26
1	73876533	G->C	G	60	1	D8YOWMI02H07KU	D8YOWMI02H07KU	C	26
1	73876584	C->G	C	60	1	D8YOWMI02H07KU	D8YOWMI02H07KU	G	27
1	74229082	C->A	C	60	1	D8YOWMI01E3ART	D8YOWMI01E3ART	A	31
1	74281553	C->G	C	60	1	D8YOWMI01EI9XO	D8YOWMI01EI9XO	G	31
1	74281600	C->T	C	60	1	D8YOWMI01EI9XO	D8YOWMI01EI9XO	T	26
1	74344910	G->A	G	28	1	D8YOWMI02HJU9H	D8YOWMI02HJU9H	A	15
1	74347961	C->T	C	60	1	D8YOWMI01C8W3G	D8YOWMI01C8W3G	T	27
1	74381971	T->G	T	58	1	D8YOWMI02F62RD	D8YOWMI02F62RD	G	30
1	74424101	C->A	C	60	1	D8YOWMI02GFBAF	D8YOWMI02GFBAF	A	25
1	74452388	A->G	A	60	1	D8YOWMI02I3C2G	D8YOWMI02I3C2G	G	8
1	74459585	T->A	T	60	1	D8YOWMI02FK57V	D8YOWMI02FK57V	A	27
1	74753921	T->G	T	60	1	D8YOWMI01A81XP	D8YOWMI01A81XP	G	32
1	74940053	A->C	A	60	1	D8YOWMI01COYR9	D8YOWMI01COYR9	C	26
1	75054862	A->G	A	60	1	D8YOWMI01BC2TP	D8YOWMI01BC2TP	G	27
1	75566173	C->T	C	60	1	D8YOWMI02I1KW9	D8YOWMI02I1KW9	T	26
1	75566221	C->T	C	60	1	D8YOWMI02I1KW9	D8YOWMI02I1KW9	T	26
1	75589090	C->T	C	60	1	D8YOWMI02GDCBV	D8YOWMI02GDCBV	T	33
1	76052969	T->C	T	60	1	D8YOWMI01AZRG3	D8YOWMI01AZRG3	C	27
1	76510436	G->A	G	60	1	D8YOWMI02JM17W	D8YOWMI02JM17W	A	15
1	76746634	A->C	A	60	1	D8YOWMI02I3GB4	D8YOWMI02I3GB4	C	26
1	76896912	C->T	C	60	1	D8YOWMI01CXI25	D8YOWMI01CXI25	T	31
1	76990082	G->A	G	60	1	D8YOWMI02J3ATO	D8YOWMI02J3ATO	A	25
1	77322244	G->T	G	60	1	D8YOWMI02F5L6U	D8YOWMI02F5L6U	T	26
1	77459406	C->T	C	60	1	D8YOWMI01C8BV9	D8YOWMI01C8BV9	T	31
1	77465928	C->T	C	60	1	D8YOWMI01EZNE3	D8YOWMI01EZNE3	T	26
1	78125305	G->A	G	60	1	D8YOWMI02GINAO	D8YOWMI02GINAO	A	27
1	78125322	G->T	G	60	1	D8YOWMI02GINAO	D8YOWMI02GINAO	T	15
1	78178925	G->A	G	60	1	D8YOWMI01EXF79	D8YOWMI01EXF79	A	27
1	78204887	T->C	T	60	1	D8YOWMI02HF7UG	D8YOWMI02HF7UG	C	25
1	78268588	A->G	A	60	1	D8YOWMI01AJTWC	D8YOWMI01AJTWC	G	25
1	78415080	C->T	C	60	1	D8YOWMI01E6F57	D8YOWMI01E6F57	T	26
1	80126927	C->T	C	60	1	D8YOWMI01BV26N	D8YOWMI01BV26N	T	31
1	80176466	G->T	G	60	1	D8YOWMI02I6E54	D8YOWMI02I6E54	T	27
1	80342460	C->A	C	60	1	D8YOWMI01AM2Q6	D8YOWMI01AM2Q6	A	26
1	80649253	T->C	T	60	1	D8YOWMI02GXFQA	D8YOWMI02GXFQA	C	27
1	81027609	G->A	G	37	1	D8YOWMI02GR2IK	D8YOWMI02GR2IK	A	25
1	81108820	G->A	G	60	1	D8YOWMI02GLX9G	D8YOWMI02GLX9G	A	30
1	81141365	C->T	C	60	1	D8YOWMI02HU02B	D8YOWMI02HU02B	T	31
1	81201983	C->T	C	60	1	D8YOWMI01EMROA	D8YOWMI01EMROA	T	30
1	81449346	A->G	A	60	1	D8YOWMI01CXV5H	D8YOWMI01CXV5H	G	28
1	81549001	C->A	C	60	1	D8YOWMI01A29CT	D8YOWMI01A29CT	A	26
1	81583842	G->A	G	60	1	D8YOWMI01CX04H	D8YOWMI01CX04H	A	25
1	81842051	T->C	T	60	1	D8YOWMI02G8HL2	D8YOWMI02G8HL2	C	24
1	81895121	T->G	T	16	1	D8YOWMI02F8TQS	D8YOWMI02F8TQS	G	27
1	81895158	G->A	G	4	1	D8YOWMI02F8TQS	D8YOWMI02F8TQS	A	26
1	82022281	C->G	C	22	1	D8YOWMI01EIIG5	D8YOWMI01EIIG5	G	27
1	82075017	T->A	T	60	1	D8YOWMI02GY7M3	D8YOWMI02GY7M3	A	27
1	82151807	T->C	T	60	1	D8YOWMI01EHWO2	D8YOWMI01EHWO2	C	27
1	82181062	C->T	C	60	1	D8YOWMI01EBSRR	D8YOWMI01EBSRR	T	27
1	82181112	T->C	T	60	1	D8YOWMI01EBSRR	D8YOWMI01EBSRR	C	25
1	82306472	T->C	T	16	1	D8YOWMI02J2OTY	D8YOWMI02J2OTY	C	27
1	82429345	G->A	G	60	1	D8YOWMI01EYAMO	D8YOWMI01EYAMO	A	19
1	82741394	A->G	A	60	1	D8YOWMI01DUK1R	D8YOWMI01DUK1R	G	25
1	82763204	G->A	G	60	1	D8YOWMI02JS6MQ	D8YOWMI02JS6MQ	A	27
1	82827590	A->G	A	60	1	D8YOWMI01DGSYX	D8YOWMI01DGSYX	G	30
1	82827613	T->G	T	60	1	D8YOWMI01DGSYX	D8YOWMI01DGSYX	G	26
1	83072162	T->C	T	60	1	D8YOWMI01BT1VI	D8YOWMI01BT1VI	C	24
1	83127442	G->A	G	60	1	D8YOWMI02JQFAW	D8YOWMI02JQFAW	A	31
1	83139050	A->G	A	60	1	D8YOWMI01A6GUO	D8YOWMI01A6GUO	G	26
1	83139887	T->C	T	60	1	D8YOWMI01AMPNN	D8YOWMI01AMPNN	C	27
1	83257916	A->G	A	60	1	D8YOWMI02IVA0E	D8YOWMI02IVA0E	G	27
1	83353659	T->C	T	60	1	D8YOWMI01EOLTW	D8YOWMI01EOLTW	C	27
1	83562433	C->T	C	60	1	D8YOWMI01AYM2H	D8YOWMI01AYM2H	T	27
1	83562440	T->G	T	60	1	D8YOWMI01AYM2H	D8YOWMI01AYM2H	G	26
1	83646944	A->T	A	60	1	D8YOWMI02G4VIA	D8YOWMI02G4VIA	T	13
1	83673883	G->C	G	60	1	D8YOWMI01B6G3S	D8YOWMI01B6G3S	C	27
1	83698637	A->G	A	27	1	D8YOWMI02GOPTZ	D8YOWMI02GOPTZ	G	26
1	83779478	A->G	A	31	1	D8YOWMI01EVC2H	D8YOWMI01EVC2H	G	27
1	83779523	T->C	T	25	1	D8YOWMI01EVC2H	D8YOWMI01EVC2H	C	26
1	83791194	G->A	G	60	1	D8YOWMI02G9CBW	D8YOWMI02G9CBW	A	23
1	83792046	G->C	G	60	1	D8YOWMI02J7AS6	D8YOWMI02J7AS6	C	27
1	83833066	C->A	C	60	1	D8YOWMI01E3LW6	D8YOWMI01E3LW6	A	25
1	83919315	C->T	C	60	1	D8YOWMI02HXJ4I	D8YOWMI02HXJ4I	T	31
1	84107561	G->T	G	60	1	D8YOWMI01ET8Q0	D8YOWMI01ET8Q0	T	15
1	84108018	C->T	C	60	1	D8YOWMI02G6RWY	D8YOWMI02G6RWY	T	26
1	84314295	C->G	C	60	1	D8YOWMI02F47DF	D8YOWMI02F47DF	G	32
1	84691935	T->A	T	60	1	D8YOWMI02F7A8N	D8YOWMI02F7A8N	A	24
1	84819850	T->C	T	60	1	D8YOWMI02H132P	D8YOWMI02H132P	C	27
1	84822667	A->G	A	60	1	D8YOWMI02IGN7R	D8YOWMI02IGN7R	G	22
1	84942585	A->G	A	60	1	D8YOWMI01D4D69	D8YOWMI01D4D69	G	16
1	85090808	C->T	C	60	1	D8YOWMI01DNNRO	D8YOWMI01DNNRO	T	27
1	85108589	T->C	T	60	1	D8YOWMI02FY8Y4	D8YOWMI02FY8Y4	C	26
1	85284438	A->C	A	60	1	D8YOWMI01DCQOO	D8YOWMI01DCQOO	C	27
1	85670853	A->G	A	60	1	D8YOWMI02IY58U	D8YOWMI02IY58U	G	27
1	85877410	T->C	T	60	1	D8YOWMI02GHLP2	D8YOWMI02GHLP2	C	24
1	86190541	T->A	T	60	1	D8YOWMI02FSUHB	D8YOWMI02FSUHB	A	26
1	86269813	T->C	T	60	1	D8YOWMI02IDWDE	D8YOWMI02IDWDE	C	25
1	86269863	C->G	C	60	1	D8YOWMI02IDWDE	D8YOWMI02IDWDE	G	27
1	86284301	C->T	C	60	1	D8YOWMI02I344Y	D8YOWMI02I344Y	T	24
1	86329882	A->G	A	30	1	D8YOWMI01EO2G0	D8YOWMI01EO2G0	G	27
1	86487474	A->G	A	60	1	D8YOWMI02I3VUR	D8YOWMI02I3VUR	G	27
1	86499483	T->C	T	60	1	D8YOWMI01EFPQY	D8YOWMI01EFPQY	C	26
1	86499485	T->C	T	60	1	D8YOWMI01EFPQY	D8YOWMI01EFPQY	C	32
1	86561933	A->G	A	33	1	D8YOWMI01CUYEG	D8YOWMI01CUYEG	G	27
1	86595088	A->G	A	60	1	D8YOWMI01BGEEA	D8YOWMI01BGEEA	G	22
1	87175394	G->A	G	60	1	D8YOWMI02F8867	D8YOWMI02F8867	A	21
1	87925512	G->A	G	60	1	D8YOWMI01DAUJN	D8YOWMI01DAUJN	A	32
1	87925541	C->T	C	60	1	D8YOWMI01DAUJN	D8YOWMI01DAUJN	T	25
1	88114553	A->G	A	60	1	D8YOWMI01ATLS5	D8YOWMI01ATLS5	G	27
1	88197370	G->A	G	60	1	D8YOWMI01BB0P8	D8YOWMI01BB0P8	A	27
1	88384757	T->G	T	60	1	D8YOWMI02ISF3S	D8YOWMI02ISF3S	G	33
1	88775048	A->G	A	60	1	D8YOWMI02H08QI	D8YOWMI02H08QI	G	27
1	88938878	A->T	A	60	1	D8YOWMI01AII5S	D8YOWMI01AII5S	T	13
1	89264884	C->T	C	60	1	D8YOWMI02G6OPM	D8YOWMI02G6OPM	T	23
1	89297382	G->A	G	60	1	D8YOWMI01AIHO8	D8YOWMI01AIHO8	A	24
1	89352759	C->T	C	60	1	D8YOWMI01BL6U9	D8YOWMI01BL6U9	T	26
1	89765599	C->G	C	33	1	D8YOWMI02HX0YB	D8YOWMI02HX0YB	G	27
1	89765650	A->G	A	22	1	D8YOWMI02HX0YB	D8YOWMI02HX0YB	G	27
1	89850526	T->C	T	60	1	D8YOWMI02F70MR	D8YOWMI02F70MR	C	31
1	89896397	T->C	T	60	1	D8YOWMI02HDMA4	D8YOWMI02HDMA4	C	31
1	89901379	G->T	G	20	1	D8YOWMI01EUJ1D	D8YOWMI01EUJ1D	T	27
1	89950109	A->G	A	41	1	D8YOWMI02F28G3	D8YOWMI02F28G3	G	27
1	90000081	C->T	C	60	1	D8YOWMI01C8GFX	D8YOWMI01C8GFX	T	33
1	90262774	A->G	A	60	1	D8YOWMI01AM9IB	D8YOWMI01AM9IB	G	26
1	90343458	G->T	G	60	1	D8YOWMI01E4FMX	D8YOWMI01E4FMX	T	27
1	90454813	C->G	C	60	1	D8YOWMI01C6R01	D8YOWMI01C6R01	G	27
1	90456808	C->T	C	60	1	D8YOWMI01BC9OP	D8YOWMI01BC9OP	T	23
1	90479471	C->T	C	13	1	D8YOWMI01B0423	D8YOWMI01B0423	T	27
1	90794516	A->G	A	60	1	D8YOWMI01A5XHU	D8YOWMI01A5XHU	G	26
1	90852607	C->T	C	60	1	D8YOWMI01DJFQN	D8YOWMI01DJFQN	T	27
1	90852657	T->C	T	60	1	D8YOWMI01DJFQN	D8YOWMI01DJFQN	C	12
1	90858782	T->C	T	60	1	D8YOWMI02IA2O0	D8YOWMI02IA2O0	C	22
1	90864630	G->T	G	60	1	D8YOWMI01BTTU6	D8YOWMI01BTTU6	T	27
1	91160740	G->A	G	60	1	D8YOWMI02ILE2Y	D8YOWMI02ILE2Y	A	27
1	91343951	G->C	G	60	1	D8YOWMI02HUL55	D8YOWMI02HUL55	C	27
1	91708554	A->G	A	60	1	D8YOWMI01AECH0	D8YOWMI01AECH0	G	33
1	91863839	A->G	A	60	1	D8YOWMI02G42MP	D8YOWMI02G42MP	G	29
1	91972782	G->T	G	60	1	D8YOWMI02GSLG2	D8YOWMI02GSLG2	T	27
1	92004284	G->A	G	60	1	D8YOWMI01A8CYF	D8YOWMI01A8CYF	A	33
1	92021504	G->T	G	60	1	D8YOWMI01AISBP	D8YOWMI01AISBP	T	32
1	92027507	C->A	C	60	1	D8YOWMI02HM3JN	D8YOWMI02HM3JN	A	31
1	92062842	C->G	C	60	1	D8YOWMI02JPGV3	D8YOWMI02JPGV3	G	27
1	92062862	G->C	G	60	1	D8YOWMI02JPGV3	D8YOWMI02JPGV3	C	27
1	92141088	T->C	T	60	1	D8YOWMI01BNRBT	D8YOWMI01BNRBT	C	16
1	92304707	C->T	C	60	1	D8YOWMI02FI33L	D8YOWMI02FI33L	T	26
1	92734116	C->T	C	60	1	D8YOWMI02IHJX1	D8YOWMI02IHJX1	T	27
1	92818215	A->T	A	60	1	D8YOWMI01EBRMN	D8YOWMI01EBRMN	T	27
1	93136794	C->T	C	60	1	D8YOWMI01EQUOH	D8YOWMI01EQUOH	T	30
1	93643026	C->T	C	60	1	D8YOWMI02FJY1L	D8YOWMI02FJY1L	T	27
1	93689105	C->T	C	60	1	D8YOWMI01ADD1C	D8YOWMI01ADD1C	T	27
1	94096149	G->A	G	60	1	D8YOWMI01BWTQJ	D8YOWMI01BWTQJ	A	26
1	94096220	A->T	A	60	1	D8YOWMI01BWTQJ	D8YOWMI01BWTQJ	T	24
1	94096247	G->A	G	60	1	D8YOWMI01BWTQJ	D8YOWMI01BWTQJ	A	27
1	94691990	C->G	C	60	1	D8YOWMI01A6CAU	D8YOWMI01A6CAU	G	24
1	95146636	A->G	A	60	1	D8YOWMI01AWWK7	D8YOWMI01AWWK7	G	27
1	96050075	T->A	T	60	1	D8YOWMI02GP8DQ	D8YOWMI02GP8DQ	A	33
1	96391056	A->G	A	60	1	D8YOWMI02HTJMO	D8YOWMI02HTJMO	G	27
1	96784214	C->T	C	60	1	D8YOWMI01A24HF	D8YOWMI01A24HF	T	26
1	96935799	A->G	A	60	1	D8YOWMI02GTO70	D8YOWMI02GTO70	G	27
1	97079615	C->G	C	60	1	D8YOWMI02GM9W5	D8YOWMI02GM9W5	G	27
1	97516581	T->A	T	8	1	D8YOWMI02JEJ70	D8YOWMI02JEJ70	A	33
1	97543063	G->A	G	60	1	D8YOWMI01BSZJW	D8YOWMI01BSZJW	A	25
1	97657416	G->T	G	60	1	D8YOWMI01BJSZF	D8YOWMI01BJSZF	T	27
1	97657459	C->T	C	60	1	D8YOWMI01BJSZF	D8YOWMI01BJSZF	T	31
1	98457670	T->C	T	60	1	D8YOWMI02JB327	D8YOWMI02JB327	C	27
1	98570895	G->A	G	60	1	D8YOWMI01COATP	D8YOWMI01COATP	A	22
1	98802396	T->A	T	60	1	D8YOWMI02H69TC	D8YOWMI02H69TC	A	29
1	98945879	G->A	G	60	1	D8YOWMI01A6W05	D8YOWMI01A6W05	A	22
1	99299764	C->T	C	60	1	D8YOWMI01A7HU4	D8YOWMI01A7HU4	T	29
1	99299802	A->G	A	60	1	D8YOWMI01A7HU4	D8YOWMI01A7HU4	G	27
1	99592705	A->G	A	60	1	D8YOWMI01B721N	D8YOWMI01B721N	G	27
1	100164409	G->A	G	39	1	D8YOWMI01D2IFX	D8YOWMI01D2IFX	A	24
1	100205363	G->A	G	60	1	D8YOWMI01B5KKD	D8YOWMI01B5KKD	A	16
1	100669212	A->G	A	60	1	D8YOWMI02GZ74N	D8YOWMI02GZ74N	G	7
1	100893333	C->T	C	60	1	D8YOWMI01AQZVJ	D8YOWMI01AQZVJ	T	26
1	100938079	C->A	C	60	1	D8YOWMI02JD1P9	D8YOWMI02JD1P9	A	22
1	100999825	C->G	C	60	1	D8YOWMI01C2OAK	D8YOWMI01C2OAK	G	26
1	101114931	C->G	C	60	1	D8YOWMI02JOWPP	D8YOWMI02JOWPP	G	27
1	101244836	T->C	T	60	1	D8YOWMI01AP4UX	D8YOWMI01AP4UX	C	27
1	101341687	T->C	T	60	1	D8YOWMI02IMSC7	D8YOWMI02IMSC7	C	25
1	101829204	T->C	T	60	1	D8YOWMI01ED05I	D8YOWMI01ED05I	C	13
1	101860354	A->G	A	60	1	D8YOWMI02INV3M	D8YOWMI02INV3M	G	27
1	101907437	T->A	T	60	1	D8YOWMI01DFIPA	D8YOWMI01DFIPA	A	33
1	102231762	T->C	T	60	1	D8YOWMI02G0P7O	D8YOWMI02G0P7O	C	27
1	102286369	T->C	T	60	1	D8YOWMI01DLL6S	D8YOWMI01DLL6S	C	27
1	102466317	C->T	C	60	1	D8YOWMI01DL89N	D8YOWMI01DL89N	T	26
1	102466318	A->G	A	60	1	D8YOWMI01DL89N	D8YOWMI01DL89N	G	27
1	102755108	A->G	A	60	1	D8YOWMI01B3WFK	D8YOWMI01B3WFK	G	26
1	102812982	A->G	A	60	1	D8YOWMI01EHUEN	D8YOWMI01EHUEN	G	27
1	102868912	G->C	G	60	1	D8YOWMI02HB2ZD	D8YOWMI02HB2ZD	C	26
1	102868916	G->A	G	60	1	D8YOWMI02HB2ZD	D8YOWMI02HB2ZD	A	8
1	103200399	G->A	G	60	1	D8YOWMI02G4WYT	D8YOWMI02G4WYT	A	31
1	103465725	C->T	C	60	1	D8YOWMI02JW439	D8YOWMI02JW439	T	27
1	103563887	C->T	C	60	1	D8YOWMI01E7Z5J	D8YOWMI01E7Z5J	T	25
1	104208346	G->A	G	60	1	D8YOWMI02HGWO0	D8YOWMI02HGWO0	A	26
1	104305778	A->G	A	33	1	D8YOWMI01AOFO7	D8YOWMI01AOFO7	G	23
1	104521492	A->C	A	60	1	D8YOWMI01AQVCI	D8YOWMI01AQVCI	C	30
1	104521498	A->G	A	60	1	D8YOWMI01AQVCI	D8YOWMI01AQVCI	G	24
1	104828859	T->C	T	60	1	D8YOWMI01D6WZT	D8YOWMI01D6WZT	C	27
1	104970162	G->A	G	60	1	D8YOWMI02H9JVL	D8YOWMI02H9JVL	A	27
1	105021015	T->A	T	60	1	D8YOWMI02GWVHW	D8YOWMI02GWVHW	A	27
1	105099791	A->G	A	60	1	D8YOWMI01D2OS9	D8YOWMI01D2OS9	G	27
1	105099854	A->G	A	60	1	D8YOWMI01D2OS9	D8YOWMI01D2OS9	G	26
1	105272296	A->G	A	60	1	D8YOWMI01ELPN6	D8YOWMI01ELPN6	G	32
1	105461299	A->C	A	60	1	D8YOWMI01EG4SN	D8YOWMI01EG4SN	C	27
1	105535344	C->T	C	60	1	D8YOWMI02F935K	D8YOWMI02F935K	T	27
1	105706928	C->T	C	60	1	D8YOWMI02IA2AO	D8YOWMI02IA2AO	T	4
1	105772377	A->C	A	60	1	D8YOWMI02J7NUA	D8YOWMI02J7NUA	C	25
1	105929387	G->A	G	60	1	D8YOWMI01EEEPX	D8YOWMI01EEEPX	A	27
1	106004563	G->A	G	60	1	D8YOWMI01E59GO	D8YOWMI01E59GO	A	24
1	106019774	A->G	A	60	1	D8YOWMI01E6723	D8YOWMI01E6723	G	27
1	106401233	C->A	C	60	1	D8YOWMI02JJRL5	D8YOWMI02JJRL5	A	26
1	106401264	G->A	G	60	1	D8YOWMI02JJRL5	D8YOWMI02JJRL5	A	30
1	106470962	G->A	G	60	1	D8YOWMI01CQHAQ	D8YOWMI01CQHAQ	A	27
1	106602486	A->G	A	60	1	D8YOWMI02HAT0C	D8YOWMI02HAT0C	G	31
1	106602536	C->G	C	60	1	D8YOWMI02HAT0C	D8YOWMI02HAT0C	G	27
1	106646457	C->T	C	60	1	D8YOWMI02JFUYA	D8YOWMI02JFUYA	T	26
1	106948778	T->A	T	60	1	D8YOWMI01BQ0AR	D8YOWMI01BQ0AR	A	27
1	107253046	A->G	A	60	1	D8YOWMI02F6A7E	D8YOWMI02F6A7E	G	22
1	107309958	C->G	C	60	1	D8YOWMI02HBQ0B	D8YOWMI02HBQ0B	G	26
1	107312193	T->C	T	60	1	D8YOWMI01D5C4N	D8YOWMI01D5C4N	C	27
1	107340872	G->T	G	60	1	D8YOWMI02IKM5H	D8YOWMI02IKM5H	T	24
1	107428007	A->C	A	60	1	D8YOWMI02HTGD0	D8YOWMI02HTGD0	C	26
1	107428009	G->T	G	60	1	D8YOWMI02HTGD0	D8YOWMI02HTGD0	T	30
1	107518146	A->G	A	60	1	D8YOWMI02HAFKM	D8YOWMI02HAFKM	G	31
1	107713345	T->C	T	60	1	D8YOWMI01BLV65	D8YOWMI01BLV65	C	29
1	107713395	A->T	A	60	1	D8YOWMI01BLV65	D8YOWMI01BLV65	T	30
1	107713399	T->A	T	60	1	D8YOWMI01BLV65	D8YOWMI01BLV65	A	25
1	107785388	A->G	A	42	1	D8YOWMI02IPXD4	D8YOWMI02IPXD4	G	27
1	107970999	T->C	T	60	1	D8YOWMI02FHEH8	D8YOWMI02FHEH8	C	29
1	108058096	T->A	T	60	1	D8YOWMI02HF970	D8YOWMI02HF970	A	3
1	108058120	T->C	T	60	1	D8YOWMI02HF970	D8YOWMI02HF970	C	25
1	108082427	C->A	C	60	1	D8YOWMI02H7N2B	D8YOWMI02H7N2B	A	13
1	108146470	A->G	A	60	1	D8YOWMI01DLBH4	D8YOWMI01DLBH4	G	27
1	108146564	C->T	C	35	1	D8YOWMI01DLBH4	D8YOWMI01DLBH4	T	5
1	108316785	C->G	C	60	1	D8YOWMI02IKJM2	D8YOWMI02IKJM2	G	26
1	108591186	A->T	A	60	1	D8YOWMI01D3TXZ	D8YOWMI01D3TXZ	T	26
1	108591225	C->G	C	60	1	D8YOWMI01D3TXZ	D8YOWMI01D3TXZ	G	27
1	108648861	A->G	A	60	1	D8YOWMI01DUGQF	D8YOWMI01DUGQF	G	25
1	108696234	C->T	C	60	1	D8YOWMI02GX752	D8YOWMI02GX752	T	27
1	108711387	A->C	A	60	1	D8YOWMI01DCUHK	D8YOWMI01DCUHK	C	26
1	108711415	G->A	G	60	1	D8YOWMI01DCUHK	D8YOWMI01DCUHK	A	23
1	108763563	G->T	G	60	1	D8YOWMI01BKUE2	D8YOWMI01BKUE2	T	24
1	108832940	G->A	G	60	1	D8YOWMI01DIXFZ	D8YOWMI01DIXFZ	A	11
1	109210923	A->C	A	60	1	D8YOWMI02HZUA7	D8YOWMI02HZUA7	C	27
1	109351544	C->G	C	60	1	D8YOWMI01EM7ZI	D8YOWMI01EM7ZI	G	27
1	109354543	C->A	C	60	1	D8YOWMI01E2K5U	D8YOWMI01E2K5U	A	15
1	109471517	T->G	T	60	1	D8YOWMI01C0LB0	D8YOWMI01C0LB0	G	27
1	109557423	T->G	T	60	1	D8YOWMI01ETZ9E	D8YOWMI01ETZ9E	G	29
1	109842559	C->T	C	60	1	D8YOWMI01BR5E6	D8YOWMI01BR5E6	T	28
1	109842598	A->G	A	60	1	D8YOWMI01BR5E6	D8YOWMI01BR5E6	G	27
1	109848273	C->T	C	60	1	D8YOWMI02F8FYU	D8YOWMI02F8FYU	T	31
1	109848300	G->A	G	60	1	D8YOWMI02F8FYU	D8YOWMI02F8FYU	A	26
1	109850163	G->A	G	60	1	D8YOWMI02FZBZG	D8YOWMI02FZBZG	A	30
1	109856934	G->T	G	60	1	D8YOWMI02IXCDW	D8YOWMI02IXCDW	T	23
1	109956715	A->G	A	30	1	D8YOWMI01C5A4Q	D8YOWMI01C5A4Q	G	27
1	110135616	G->T	G	60	1	D8YOWMI02H7125	D8YOWMI02H7125	T	31
1	110315604	C->T	C	60	1	D8YOWMI01DB1MO	D8YOWMI01DB1MO	T	27
1	110634339	C->T	C	60	1	D8YOWMI01C0AS4	D8YOWMI01C0AS4	T	26
1	110685023	C->A	C	60	1	D8YOWMI02H56NM	D8YOWMI02H56NM	A	27
1	110693692	C->T	C	60	1	D8YOWMI02GK9LY	D8YOWMI02GK9LY	T	26
1	110693696	C->A	C	60	1	D8YOWMI02GK9LY	D8YOWMI02GK9LY	A	30
1	110743811	C->T	C	60	1	D8YOWMI02GJG2D	D8YOWMI02GJG2D	T	27
1	110930113	G->A	G	60	1	D8YOWMI02GQXAR	D8YOWMI02GQXAR	A	27
1	111257965	C->A	C	60	1	D8YOWMI02F5IWQ	D8YOWMI02F5IWQ	A	28
1	111315552	C->T	C	60	1	D8YOWMI02HX379	D8YOWMI02HX379	T	24
1	111315604	A->G	A	60	1	D8YOWMI02HX379	D8YOWMI02HX379	G	27
1	111326377	A->G	A	60	1	D8YOWMI02FHHV9	D8YOWMI02FHHV9	G	26
1	111562530	A->G	A	60	1	D8YOWMI01EOWBH	D8YOWMI01EOWBH	G	31
1	111645755	A->T	A	60	1	D8YOWMI02HF347	D8YOWMI02HF347	T	26
1	111851467	G->T	G	60	1	D8YOWMI01BEU4I	D8YOWMI01BEU4I	T	8
1	111876798	C->T	C	60	1	D8YOWMI02G95ZW	D8YOWMI02G95ZW	T	27
1	111946943	A->T	A	60	1	D8YOWMI02HYT1V	D8YOWMI02HYT1V	T	33
1	111946990	C->G	C	60	1	D8YOWMI02HYT1V	D8YOWMI02HYT1V	G	26
1	112152417	C->G	C	60	1	D8YOWMI01ELOLG	D8YOWMI01ELOLG	G	27
1	112258594	T->C	T	60	1	D8YOWMI01BIZ5U	D8YOWMI01BIZ5U	C	22
1	112258614	C->T	C	60	1	D8YOWMI01BIZ5U	D8YOWMI01BIZ5U	T	27
1	112287873	C->T	C	60	1	D8YOWMI01C5O50	D8YOWMI01C5O50	T	27
1	112287946	T->A	T	60	1	D8YOWMI01C5O50	D8YOWMI01C5O50	A	31
1	112351850	A->T	A	60	1	D8YOWMI02J5P0U	D8YOWMI02J5P0U	T	26
1	112559043	C->T	C	60	1	D8YOWMI01APUD4	D8YOWMI01APUD4	T	27
1	112752654	T->G	T	60	1	D8YOWMI01BGDNX	D8YOWMI01BGDNX	G	19
1	113134438	T->C	T	60	1	D8YOWMI01CMMMZ	D8YOWMI01CMMMZ	C	23
1	113134486	G->A	G	60	1	D8YOWMI01CMMMZ	D8YOWMI01CMMMZ	A	26
1	113170351	A->C	A	60	1	D8YOWMI02I3W3Q	D8YOWMI02I3W3Q	C	25
1	113569992	G->A	G	60	1	D8YOWMI02FT3YX	D8YOWMI02FT3YX	A	31
1	113592010	G->A	G	60	1	D8YOWMI01A5L68	D8YOWMI01A5L68	A	31
1	113743344	G->A	G	58	1	D8YOWMI01BIJAP	D8YOWMI01BIJAP	A	31
1	114219645	C->G	C	60	1	D8YOWMI01ARR3Z	D8YOWMI01ARR3Z	G	27
1	114279218	T->C	T	60	1	D8YOWMI01BK012	D8YOWMI01BK012	C	27
1	114627586	C->T	C	60	1	D8YOWMI01D9LHM	D8YOWMI01D9LHM	T	32
1	114708754	G->A	G	60	1	D8YOWMI01BC69I	D8YOWMI01BC69I	A	31
1	114771968	C->T	C	60	1	D8YOWMI02JHP7M	D8YOWMI02JHP7M	T	26
1	114839029	T->C	T	60	1	D8YOWMI02I776O	D8YOWMI02I776O	C	27
1	114840424	G->T	G	60	1	D8YOWMI02GEU43	D8YOWMI02GEU43	T	27
1	114840429	A->G	A	60	1	D8YOWMI02GEU43	D8YOWMI02GEU43	G	27
1	114850808	C->G	C	60	1	D8YOWMI02GZBE5	D8YOWMI02GZBE5	G	29
1	114884317	T->C	T	60	1	D8YOWMI01B4Z3C	D8YOWMI01B4Z3C	C	33
1	115171918	G->A	G	60	1	D8YOWMI02IVD7S	D8YOWMI02IVD7S	A	31
1	115376571	C->G	C	60	1	D8YOWMI02JU8RH	D8YOWMI02JU8RH	G	27
1	115409768	T->A	T	60	1	D8YOWMI01B3EBF	D8YOWMI01B3EBF	A	2
1	115713945	G->A	G	60	1	D8YOWMI02IJX35	D8YOWMI02IJX35	A	27
1	115713989	T->C	T	60	1	D8YOWMI02IJX35	D8YOWMI02IJX35	C	29
1	115738953	A->G	A	60	1	D8YOWMI02HTO0Z	D8YOWMI02HTO0Z	G	23
1	116122780	A->G	A	60	1	D8YOWMI01D93Y5	D8YOWMI01D93Y5	G	21
1	116411299	A->T	A	9	1	D8YOWMI01EYL33	D8YOWMI01EYL33	T	26
1	116953731	A->C	A	60	1	D8YOWMI02GM4HZ	D8YOWMI02GM4HZ	C	31
1	117108646	T->A	T	32	1	D8YOWMI01CKQG1	D8YOWMI01CKQG1	A	25
1	117332790	G->A	G	60	1	D8YOWMI02F52MJ	D8YOWMI02F52MJ	A	31
1	118029807	G->A	G	60	1	D8YOWMI01A6PI3	D8YOWMI01A6PI3	A	8
1	118388435	G->A	G	60	1	D8YOWMI01EXK1M	D8YOWMI01EXK1M	A	32
1	118388484	T->C	T	60	1	D8YOWMI01EXK1M	D8YOWMI01EXK1M	C	27
1	118390257	T->C	T	60	1	D8YOWMI01BQ4C4	D8YOWMI01BQ4C4	C	27
1	118494316	T->A	T	60	1	D8YOWMI02IY49U	D8YOWMI02IY49U	A	31
1	118530456	T->G	T	60	1	D8YOWMI01DJ50T	D8YOWMI01DJ50T	G	24
1	118629534	G->T	G	60	1	D8YOWMI01CP6XR	D8YOWMI01CP6XR	T	32
1	118685130	A->G	A	60	1	D8YOWMI02HRSM8	D8YOWMI02HRSM8	G	9
1	118692415	T->C	T	60	1	D8YOWMI01BPIJN	D8YOWMI01BPIJN	C	24
1	118718378	T->C	T	60	1	D8YOWMI01BY9K2	D8YOWMI01BY9K2	C	27
1	118814832	C->T	C	60	1	D8YOWMI01BXQX3	D8YOWMI01BXQX3	T	27
1	118814848	T->C	T	60	1	D8YOWMI01BXQX3	D8YOWMI01BXQX3	C	30
1	118814854	G->A	G	60	1	D8YOWMI01BXQX3	D8YOWMI01BXQX3	A	27
1	120042207	C->A	C	60	1	D8YOWMI01D4YS7	D8YOWMI01D4YS7	A	31
1	120050956	G->A	G	60	1	D8YOWMI02H2WIQ	D8YOWMI02H2WIQ	A	29
1	120055609	G->T	G	60	1	D8YOWMI01CG5XG	D8YOWMI01CG5XG	T	27
1	120102607	A->G	A	60	1	D8YOWMI02GCDNI	D8YOWMI02GCDNI	G	27
1	120471094	C->T	C	60	1	D8YOWMI02I5PU5	D8YOWMI02I5PU5	T	24
1	120557753	A->C	A	60	1	D8YOWMI01BQI3E	D8YOWMI01BQI3E	C	23
1	120581391	C->T	C	60	1	D8YOWMI01B8W1W	D8YOWMI01B8W1W	T	26
1	120592380	T->C	T	60	1	D8YOWMI02GE0WW	D8YOWMI02GE0WW	C	26
1	120592431	G->A	G	59	1	D8YOWMI02GE0WW	D8YOWMI02GE0WW	A	27
1	120658383	T->C	T	33	1	D8YOWMI02ITL8M	D8YOWMI02ITL8M	C	27
1	120675780	G->A	G	60	1	D8YOWMI02F55KM	D8YOWMI02F55KM	A	25
1	121234970	T->C	T	60	1	D8YOWMI02HMJJB	D8YOWMI02HMJJB	C	27
1	121234999	T->C	T	60	1	D8YOWMI02HMJJB	D8YOWMI02HMJJB	C	31
1	121570912	T->A	T	60	1	D8YOWMI01B3YVK	D8YOWMI01B3YVK	A	25
1	121570938	A->C	A	60	1	D8YOWMI01B3YVK	D8YOWMI01B3YVK	C	27
1	121813642	T->G	T	60	1	D8YOWMI02GYLDC	D8YOWMI02GYLDC	G	25
1	121877721	A->G	A	34	1	D8YOWMI02I48IN	D8YOWMI02I48IN	G	31
1	121900004	C->T	C	60	1	D8YOWMI02IFX3Z	D8YOWMI02IFX3Z	T	33
1	121903840	G->A	G	60	1	D8YOWMI01EWE8Z	D8YOWMI01EWE8Z	A	24
1	121935687	T->C	T	60	1	D8YOWMI02FQB8Q	D8YOWMI02FQB8Q	C	27
1	122172951	A->C	A	60	1	D8YOWMI02ILT58	D8YOWMI02ILT58	C	26
1	122172982	G->A	G	54	1	D8YOWMI02ILT58	D8YOWMI02ILT58	A	27
1	122213909	A->G	A	60	1	D8YOWMI01BGVO8	D8YOWMI01BGVO8	G	20
1	122364531	G->A	G	60	1	D8YOWMI02FXNC5	D8YOWMI02FXNC5	A	27
1	122491347	T->C	T	60	1	D8YOWMI01D0LX2	D8YOWMI01D0LX2	C	25
1	122535123	T->C	T	60	1	D8YOWMI01AR64B	D8YOWMI01AR64B	C	27
1	122549131	T->C	T	60	1	D8YOWMI01DJKGS	D8YOWMI01DJKGS	C	25
1	122628630	A->G	A	48	1	D8YOWMI01ENX98	D8YOWMI01ENX98	G	27
1	122645489	T->C	T	60	1	D8YOWMI01CI1SC	D8YOWMI01CI1SC	C	27
1	122694024	T->G	T	60	1	D8YOWMI01EQ6GM	D8YOWMI01EQ6GM	G	26
1	123201056	A->G	A	60	1	D8YOWMI01DARW5	D8YOWMI01DARW5	G	26
1	125853967	A->C	A	27	1	D8YOWMI01E2GAD	D8YOWMI01E2GAD	C	26
1	126412433	A->C	A	60	1	D8YOWMI02GFQ6F	D8YOWMI02GFQ6F	C	27
1	126719267	T->C	T	60	1	D8YOWMI02J1YL7	D8YOWMI02J1YL7	C	27
1	127174755	G->T	G	60	1	D8YOWMI02FM7VW	D8YOWMI02FM7VW	T	27
1	127296021	C->A	C	60	1	D8YOWMI01DVBVG	D8YOWMI01DVBVG	A	26
1	127296050	G->C	G	60	1	D8YOWMI01DVBVG	D8YOWMI01DVBVG	C	23
1	127307167	C->T	C	60	1	D8YOWMI01A4FVD	D8YOWMI01A4FVD	T	27
1	127327665	T->C	T	60	1	D8YOWMI02I7DBE	D8YOWMI02I7DBE	C	27
1	127327675	G->A	G	60	1	D8YOWMI02I7DBE	D8YOWMI02I7DBE	A	33
1	127327740	T->C	T	60	1	D8YOWMI02I7DBE	D8YOWMI02I7DBE	C	27
1	127369108	A->G	A	60	1	D8YOWMI01BJ9F8	D8YOWMI01BJ9F8	G	31
1	127369126	G->A	G	60	1	D8YOWMI01BJ9F8	D8YOWMI01BJ9F8	A	23
1	127861644	G->A	G	60	1	D8YOWMI02F6PS1	D8YOWMI02F6PS1	A	24
1	127861793	C->T	C	60	1	D8YOWMI02FP7CH	D8YOWMI02FP7CH	T	30
1	128581828	T->C	T	60	1	D8YOWMI01CCCFM	D8YOWMI01CCCFM	C	27
1	128712704	G->C	G	60	1	D8YOWMI02ITS3D	D8YOWMI02ITS3D	C	27
1	128798877	A->G	A	60	1	D8YOWMI02G5EC8	D8YOWMI02G5EC8	G	25
1	129719827	G->C	G	60	1	D8YOWMI02ILPMA	D8YOWMI02ILPMA	C	27
1	129778132	T->C	T	60	1	D8YOWMI02J4031	D8YOWMI02J4031	C	24
1	129866418	G->A	G	60	1	D8YOWMI01DHLVR	D8YOWMI01DHLVR	A	27
1	129957026	T->C	T	60	1	D8YOWMI01CL1QE	D8YOWMI01CL1QE	C	21
1	130406244	G->T	G	60	1	D8YOWMI01D0GIJ	D8YOWMI01D0GIJ	T	27
1	130406285	A->G	A	5	1	D8YOWMI01D0GIJ	D8YOWMI01D0GIJ	G	26
1	130529948	T->C	T	60	1	D8YOWMI01C9YN8	D8YOWMI01C9YN8	C	25
1	130579963	T->C	T	60	1	D8YOWMI01CA16D	D8YOWMI01CA16D	C	25
1	131110963	G->C	G	60	1	D8YOWMI01DCOTV	D8YOWMI01DCOTV	C	23
1	131110994	C->T	C	60	1	D8YOWMI01DCOTV	D8YOWMI01DCOTV	T	27
1	131132672	G->A	G	60	1	D8YOWMI01AMC24	D8YOWMI01AMC24	A	31
1	131141367	G->C	G	60	1	D8YOWMI02GR237	D8YOWMI02GR237	C	27
1	131237163	C->T	C	60	1	D8YOWMI02I0RNY	D8YOWMI02I0RNY	T	26
1	131387649	T->C	T	60	1	D8YOWMI02I6Z28	D8YOWMI02I6Z28	C	24
1	131416332	C->G	C	60	1	D8YOWMI01A83XI	D8YOWMI01A83XI	G	27
1	131640393	A->G	A	60	1	D8YOWMI02JS9YR	D8YOWMI02JS9YR	G	27
1	132004189	C->G	C	60	1	D8YOWMI01DD4SN	D8YOWMI01DD4SN	G	27
1	132285422	A->G	A	30	1	D8YOWMI01EJO2Q	D8YOWMI01EJO2Q	G	27
1	133247467	G->A	G	60	1	D8YOWMI01DH93H	D8YOWMI01DH93H	A	32
1	133309019	T->A	T	60	1	D8YOWMI02GZQR1	D8YOWMI02GZQR1	A	31
1	133589373	A->C	A	60	1	D8YOWMI01ALYTK	D8YOWMI01ALYTK	C	31
1	133767647	A->G	A	33	1	D8YOWMI02FUVOB	D8YOWMI02FUVOB	G	31
1	134722739	C->A	C	60	1	D8YOWMI01B2DQW	D8YOWMI01B2DQW	A	25
1	134946086	T->A	T	9	1	D8YOWMI01EOJBV	D8YOWMI01EOJBV	A	26
1	135037742	T->G	T	60	1	D8YOWMI01CEPK4	D8YOWMI01CEPK4	G	32
1	135100256	G->A	G	60	1	D8YOWMI01B8Y06	D8YOWMI01B8Y06	A	7
1	135114209	G->A	G	60	1	D8YOWMI02G112F	D8YOWMI02G112F	A	29
1	135216220	A->G	A	60	1	D8YOWMI02FWSW8	D8YOWMI02FWSW8	G	27
1	135257394	A->G	A	16	1	D8YOWMI01DWDIS	D8YOWMI01DWDIS	G	27
1	135257399	A->G	A	24	1	D8YOWMI01DWDIS	D8YOWMI01DWDIS	G	27
1	135268253	A->G	A	59	1	D8YOWMI01A0WT7	D8YOWMI01A0WT7	G	25
1	135445596	G->A	G	60	1	D8YOWMI01DQ0UQ	D8YOWMI01DQ0UQ	A	27
1	135467480	A->C	A	60	1	D8YOWMI02IDI1E	D8YOWMI02IDI1E	C	24
1	135515595	C->T	C	60	1	D8YOWMI02ILE1E	D8YOWMI02ILE1E	T	26
1	135649962	G->A	G	60	1	D8YOWMI02G84AK	D8YOWMI02G84AK	A	27
1	135749489	T->C	T	60	1	D8YOWMI02IZNZU	D8YOWMI02IZNZU	C	26
1	135802616	G->T	G	60	1	D8YOWMI01B100M	D8YOWMI01B100M	T	27
1	135827051	G->A	G	60	1	D8YOWMI01CCXK5	D8YOWMI01CCXK5	A	25
1	135827059	C->T	C	60	1	D8YOWMI01CCXK5	D8YOWMI01CCXK5	T	29
1	136058567	C->G	C	60	1	D8YOWMI02FWPW1	D8YOWMI02FWPW1	G	26
1	136058592	G->A	G	60	1	D8YOWMI02FWPW1	D8YOWMI02FWPW1	A	12
1	136259501	A->G	A	35	1	D8YOWMI02F09IQ	D8YOWMI02F09IQ	G	27
1	136568792	G->A	G	33	1	D8YOWMI02J3RA4	D8YOWMI02J3RA4	A	27
1	136631229	T->C	T	60	1	D8YOWMI01EN9MW	D8YOWMI01EN9MW	C	23
1	136652641	A->G	A	60	1	D8YOWMI02IHD4Y	D8YOWMI02IHD4Y	G	21
1	137185209	C->T	C	60	1	D8YOWMI01BNAHE	D8YOWMI01BNAHE	T	27
1	137320650	T->C	T	60	1	D8YOWMI02FM78X	D8YOWMI02FM78X	C	27
1	137321149	G->A	G	60	1	D8YOWMI01CHA3H	D8YOWMI01CHA3H	A	27
1	137438970	A->G	A	60	1	D8YOWMI02F3P8C	D8YOWMI02F3P8C	G	26
1	137447302	G->C	G	35	1	D8YOWMI01DP559	D8YOWMI01DP559	C	26
1	137663285	A->G	A	52	1	D8YOWMI01DQKU1	D8YOWMI01DQKU1	G	30
1	137693812	A->G	A	60	1	D8YOWMI02IYZE5	D8YOWMI02IYZE5	G	16
1	137693868	C->T	C	60	1	D8YOWMI02IYZE5	D8YOWMI02IYZE5	T	25
1	137880379	C->T	C	32	1	D8YOWMI02FTWME	D8YOWMI02FTWME	T	27
1	138088808	T->A	T	60	1	D8YOWMI01DKX64	D8YOWMI01DKX64	A	31
1	138090164	G->A	G	60	1	D8YOWMI02IGJMN	D8YOWMI02IGJMN	A	25
1	138190854	A->G	A	48	1	D8YOWMI01BPY9A	D8YOWMI01BPY9A	G	27
1	139023327	A->G	A	60	1	D8YOWMI01DJ0WM	D8YOWMI01DJ0WM	G	33
1	139038878	C->A	C	60	1	D8YOWMI01B1M6M	D8YOWMI01B1M6M	A	27
1	139107596	C->T	C	60	1	D8YOWMI01DY08Q	D8YOWMI01DY08Q	T	26
1	139107642	G->C	G	60	1	D8YOWMI01DY08Q	D8YOWMI01DY08Q	C	26
1	139195942	A->G	A	60	1	D8YOWMI01EXZCJ	D8YOWMI01EXZCJ	G	12
1	139365992	T->C	T	60	1	D8YOWMI02GM7P8	D8YOWMI02GM7P8	C	25
1	139577828	A->C	A	60	1	D8YOWMI02JV20K	D8YOWMI02JV20K	C	9
1	139976175	A->G	A	60	1	D8YOWMI01BS72H	D8YOWMI01BS72H	G	27
1	140040921	G->C	G	60	1	D8YOWMI02GU7L4	D8YOWMI02GU7L4	C	30
1	140175389	C->T	C	60	1	D8YOWMI01EMCBD	D8YOWMI01EMCBD	T	27
1	140342980	G->A	G	60	1	D8YOWMI01D1ISC	D8YOWMI01D1ISC	A	27
1	140385541	C->T	C	60	1	D8YOWMI01EGVHS	D8YOWMI01EGVHS	T	24
1	140409303	A->G	A	60	1	D8YOWMI01BZYC9	D8YOWMI01BZYC9	G	32
1	140696310	T->C	T	60	1	D8YOWMI02IATYR	D8YOWMI02IATYR	C	26
1	140696332	A->T	A	60	1	D8YOWMI02IATYR	D8YOWMI02IATYR	T	26
1	140793495	T->G	T	60	1	D8YOWMI01D31HF	D8YOWMI01D31HF	G	22
1	140890837	C->T	C	60	1	D8YOWMI01C6KL9	D8YOWMI01C6KL9	T	27
1	141263214	G->T	G	60	1	D8YOWMI01CDRWU	D8YOWMI01CDRWU	T	31
1	141263215	C->T	C	60	1	D8YOWMI01CDRWU	D8YOWMI01CDRWU	T	15
1	141288948	T->A	T	60	1	D8YOWMI01CX8X3	D8YOWMI01CX8X3	A	31
1	141288970	T->C	T	60	1	D8YOWMI01CX8X3	D8YOWMI01CX8X3	C	27
1	142215857	A->G	A	60	1	D8YOWMI01CR13M	D8YOWMI01CR13M	G	25
1	142292122	G->A	G	60	1	D8YOWMI01C3M7P	D8YOWMI01C3M7P	A	25
1	142360259	C->A	C	60	1	D8YOWMI02GO1RI	D8YOWMI02GO1RI	A	26
1	142423647	A->G	A	60	1	D8YOWMI01BD4C7	D8YOWMI01BD4C7	G	30
1	142432503	G->A	G	60	1	D8YOWMI01EV86B	D8YOWMI01EV86B	A	32
1	142432505	C->T	C	60	1	D8YOWMI01EV86B	D8YOWMI01EV86B	T	25
1	142561076	T->C	T	60	1	D8YOWMI02HEJKA	D8YOWMI02HEJKA	C	33
1	142735340	A->G	A	60	1	D8YOWMI01D6ZUJ	D8YOWMI01D6ZUJ	G	27
1	143218991	G->A	G	60	1	D8YOWMI02G2LK3	D8YOWMI02G2LK3	A	27
1	143982999	C->T	C	60	1	D8YOWMI02GJNP5	D8YOWMI02GJNP5	T	27
1	143983000	A->G	A	60	1	D8YOWMI02GJNP5	D8YOWMI02GJNP5	G	26
1	144033600	C->T	C	60	1	D8YOWMI01DL35B	D8YOWMI01DL35B	T	27
1	144318599	T->C	T	60	1	D8YOWMI01BU0XT	D8YOWMI01BU0XT	C	27
1	144552302	G->T	G	60	1	D8YOWMI01CWI2Q	D8YOWMI01CWI2Q	T	19
1	144654666	T->C	T	60	1	D8YOWMI02JBNZ9	D8YOWMI02JBNZ9	C	26
1	144746448	G->A	G	60	1	D8YOWMI01AFEPF	D8YOWMI01AFEPF	A	25
1	144886910	A->G	A	60	1	D8YOWMI02JBVOH	D8YOWMI02JBVOH	G	26
1	144969809	G->A	G	60	1	D8YOWMI01C64JU	D8YOWMI01C64JU	A	32
1	145082805	C->T	C	60	1	D8YOWMI02J2KEB	D8YOWMI02J2KEB	T	26
1	145746023	T->C	T	60	1	D8YOWMI01D54EP	D8YOWMI01D54EP	C	32
1	146338881	G->A	G	60	1	D8YOWMI01BCPR7	D8YOWMI01BCPR7	A	23
1	146950971	C->T	C	60	1	D8YOWMI02FMX3R	D8YOWMI02FMX3R	T	24
1	146995460	A->T	A	60	1	D8YOWMI02IR0P4	D8YOWMI02IR0P4	T	27
1	147021620	G->T	G	60	1	D8YOWMI02GOWTZ	D8YOWMI02GOWTZ	T	27
1	147359811	C->T	C	60	1	D8YOWMI01BN9NI	D8YOWMI01BN9NI	T	27
1	147463743	A->G	A	60	1	D8YOWMI01C5QF3	D8YOWMI01C5QF3	G	33
1	147577000	G->T	G	60	1	D8YOWMI02I07LT	D8YOWMI02I07LT	T	31
1	147883675	C->T	C	60	1	D8YOWMI01ADOOB	D8YOWMI01ADOOB	T	26
1	147883712	A->G	A	60	1	D8YOWMI01ADOOB	D8YOWMI01ADOOB	G	26
1	148170507	A->G	A	60	1	D8YOWMI02GJPG6	D8YOWMI02GJPG6	G	31
1	148228429	G->C	G	60	1	D8YOWMI01CDMZR	D8YOWMI01CDMZR	C	25
1	148353902	T->C	T	60	1	D8YOWMI01B18WT	D8YOWMI01B18WT	C	27
1	148439904	T->C	T	60	1	D8YOWMI02FZ2KQ	D8YOWMI02FZ2KQ	C	27
1	148623470	A->G	A	60	1	D8YOWMI02J586V	D8YOWMI02J586V	G	27
1	148943961	G->C	G	60	1	D8YOWMI02GES41	D8YOWMI02GES41	C	26
1	149416272	C->T	C	60	1	D8YOWMI02IED6U	D8YOWMI02IED6U	T	25
1	149423320	C->T	C	37	1	D8YOWMI01DQLEP	D8YOWMI01DQLEP	T	31
1	149526831	C->T	C	60	1	D8YOWMI02J37NK	D8YOWMI02J37NK	T	27
1	149643101	T->C	T	60	1	D8YOWMI01B069L	D8YOWMI01B069L	C	25
1	149658256	G->A	G	60	1	D8YOWMI02HERHE	D8YOWMI02HERHE	A	33
1	150119566	G->C	G	60	1	D8YOWMI02JZLIM	D8YOWMI02JZLIM	C	26
1	150356229	T->G	T	60	1	D8YOWMI01D6LI2	D8YOWMI01D6LI2	G	23
1	150356246	A->T	A	60	1	D8YOWMI01D6LI2	D8YOWMI01D6LI2	T	27
1	150431286	T->C	T	60	1	D8YOWMI01C76FP	D8YOWMI01C76FP	C	26
1	150527037	A->G	A	60	1	D8YOWMI01B8XZ2	D8YOWMI01B8XZ2	G	31
1	150601345	T->G	T	60	1	D8YOWMI01A2RPY	D8YOWMI01A2RPY	G	27
1	150860641	A->G	A	60	1	D8YOWMI01ELP9M	D8YOWMI01ELP9M	G	27
1	150872638	C->T	C	60	1	D8YOWMI02IX8OF	D8YOWMI02IX8OF	T	24
1	150924116	A->T	A	60	1	D8YOWMI01AN1JN	D8YOWMI01AN1JN	T	30
1	151016824	T->C	T	60	1	D8YOWMI02GS7UW	D8YOWMI02GS7UW	C	25
1	151029729	T->C	T	60	1	D8YOWMI01CKQWA	D8YOWMI01CKQWA	C	15
1	151029732	C->T	C	60	1	D8YOWMI01CKQWA	D8YOWMI01CKQWA	T	30
1	151576210	G->A	G	60	1	D8YOWMI01CHK1K	D8YOWMI01CHK1K	A	27
1	151576225	G->A	G	60	1	D8YOWMI01CHK1K	D8YOWMI01CHK1K	A	24
1	151702619	G->A	G	60	1	D8YOWMI02ITDYF	D8YOWMI02ITDYF	A	27
1	152023493	A->G	A	31	1	D8YOWMI02G4I2T	D8YOWMI02G4I2T	G	25
1	152023505	C->T	C	60	1	D8YOWMI02G4I2T	D8YOWMI02G4I2T	T	31
1	152082253	G->C	G	60	1	D8YOWMI01C957M	D8YOWMI01C957M	C	33
1	152091839	T->C	T	60	1	D8YOWMI02FNQ85	D8YOWMI02FNQ85	C	27
1	152249125	A->C	A	60	1	D8YOWMI01A4AGT	D8YOWMI01A4AGT	C	27
1	152276604	C->T	C	60	1	D8YOWMI02IINSJ	D8YOWMI02IINSJ	T	27
1	152395104	A->G	A	60	1	D8YOWMI01D5U74	D8YOWMI01D5U74	G	30
1	152443545	T->C	T	60	1	D8YOWMI01B4LEC	D8YOWMI01B4LEC	C	29
1	152517014	G->A	G	60	1	D8YOWMI02FJDR3	D8YOWMI02FJDR3	A	31
1	152743054	A->C	A	60	1	D8YOWMI01B4K77	D8YOWMI01B4K77	C	27
1	153181276	A->G	A	60	1	D8YOWMI02JN9JX	D8YOWMI02JN9JX	G	25
1	153195435	G->A	G	60	1	D8YOWMI01A7BE7	D8YOWMI01A7BE7	A	27
1	153264052	G->C	G	53	1	D8YOWMI02GTEFU	D8YOWMI02GTEFU	C	26
1	153580012	G->C	G	37	1	D8YOWMI02H7VYK	D8YOWMI02H7VYK	C	27
1	153615249	C->T	C	60	1	D8YOWMI02G5D2H	D8YOWMI02G5D2H	T	31
1	153642453	G->A	G	32	1	D8YOWMI02I94XD	D8YOWMI02I94XD	A	26
1	153820961	T->C	T	60	1	D8YOWMI01BXY76	D8YOWMI01BXY76	C	31
1	153823998	C->A	C	38	1	D8YOWMI02H4UQ5	D8YOWMI02H4UQ5	A	23
1	153824018	G->A	G	35	1	D8YOWMI02H4UQ5	D8YOWMI02H4UQ5	A	27
1	153847172	C->T	C	60	1	D8YOWMI01B0RKI	D8YOWMI01B0RKI	T	15
1	153850284	T->C	T	60	1	D8YOWMI02HBI3B	D8YOWMI02HBI3B	C	27
1	154294635	A->G	A	60	1	D8YOWMI02J1FCU	D8YOWMI02J1FCU	G	27
1	154310610	G->T	G	60	1	D8YOWMI01CVCC2	D8YOWMI01CVCC2	T	22
1	154310629	A->C	A	60	1	D8YOWMI01CVCC2	D8YOWMI01CVCC2	C	27
1	154313750	T->C	T	27	1	D8YOWMI01AMM9J	D8YOWMI01AMM9J	C	27
1	154436853	A->G	A	60	1	D8YOWMI02G3ULC	D8YOWMI02G3ULC	G	27
1	154436896	T->G	T	60	1	D8YOWMI02G3ULC	D8YOWMI02G3ULC	G	27
1	154521774	A->T	A	60	1	D8YOWMI01EDCQD	D8YOWMI01EDCQD	T	24
1	154631240	T->C	T	60	1	D8YOWMI02I4MVQ	D8YOWMI02I4MVQ	C	27
1	155367668	A->T	A	60	1	D8YOWMI02GBFYV	D8YOWMI02GBFYV	T	15
1	155367670	G->C	G	60	1	D8YOWMI02GBFYV	D8YOWMI02GBFYV	C	26
1	155367696	C->T	C	60	1	D8YOWMI02GBFYV	D8YOWMI02GBFYV	T	26
1	155387030	T->C	T	60	1	D8YOWMI01EQVEZ	D8YOWMI01EQVEZ	C	27
1	155451227	T->C	T	60	1	D8YOWMI01CCRAF	D8YOWMI01CCRAF	C	26
1	155622846	T->C	T	60	1	D8YOWMI02JUQH6	D8YOWMI02JUQH6	C	32
1	155931420	T->C	T	60	1	D8YOWMI02GC9NP	D8YOWMI02GC9NP	C	27
1	155954016	T->G	T	60	1	D8YOWMI01DDC5S	D8YOWMI01DDC5S	G	26
1	156072530	A->G	A	60	1	D8YOWMI01B64S5	D8YOWMI01B64S5	G	30
1	156140496	T->C	T	60	1	D8YOWMI02HFST2	D8YOWMI02HFST2	C	21
1	156147662	T->C	T	60	1	D8YOWMI02HI47I	D8YOWMI02HI47I	C	26
1	156147708	C->T	C	60	1	D8YOWMI02HI47I	D8YOWMI02HI47I	T	26
1	156341753	G->A	G	32	1	D8YOWMI02GN9BO	D8YOWMI02GN9BO	A	24
1	156429188	C->T	C	60	1	D8YOWMI02H8XPN	D8YOWMI02H8XPN	T	17
1	156471056	C->A	C	60	1	D8YOWMI02F2R8R	D8YOWMI02F2R8R	A	27
1	156650740	A->G	A	60	1	D8YOWMI02FU24P	D8YOWMI02FU24P	G	25
1	156840705	G->A	G	60	1	D8YOWMI02JN4DI	D8YOWMI02JN4DI	A	31
1	156866512	G->A	G	60	1	D8YOWMI02F9V16	D8YOWMI02F9V16	A	25
1	156866542	C->T	C	60	1	D8YOWMI02F9V16	D8YOWMI02F9V16	T	32
1	156866552	G->A	G	60	1	D8YOWMI02F9V16	D8YOWMI02F9V16	A	26
1	156868539	G->A	G	60	1	D8YOWMI02HFETE	D8YOWMI02HFETE	A	25
1	156984233	G->A	G	60	1	D8YOWMI01EW36Z	D8YOWMI01EW36Z	A	27
1	157060511	C->T	C	60	1	D8YOWMI01E0HH8	D8YOWMI01E0HH8	T	27
1	157131618	G->T	G	60	1	D8YOWMI01A5KV7	D8YOWMI01A5KV7	T	27
1	157390076	G->C	G	60	1	D8YOWMI02JXNND	D8YOWMI02JXNND	C	27
1	158088216	A->T	A	60	1	D8YOWMI01CBFHA	D8YOWMI01CBFHA	T	30
1	158144241	C->T	C	60	1	D8YOWMI02IOBSG	D8YOWMI02IOBSG	T	27
1	158477295	G->A	G	60	1	D8YOWMI02H9CY3	D8YOWMI02H9CY3	A	26
1	158677452	T->C	T	60	1	D8YOWMI01CSX86	D8YOWMI01CSX86	C	27
1	158736910	C->T	C	60	1	D8YOWMI01APK9T	D8YOWMI01APK9T	T	27
1	158902909	T->C	T	60	1	D8YOWMI01CFAMO	D8YOWMI01CFAMO	C	27
1	159276214	C->T	C	60	1	D8YOWMI02HMGAQ	D8YOWMI02HMGAQ	T	26
1	159290496	G->A	G	60	1	D8YOWMI01BXQJ1	D8YOWMI01BXQJ1	A	27
1	159356033	T->G	T	60	1	D8YOWMI01B5QEM	D8YOWMI01B5QEM	G	33
1	159630045	A->T	A	60	1	D8YOWMI02J5FOJ	D8YOWMI02J5FOJ	T	33
1	159652090	T->C	T	60	1	D8YOWMI02HMSQP	D8YOWMI02HMSQP	C	23
1	159839862	G->C	G	60	1	D8YOWMI02I1YNR	D8YOWMI02I1YNR	C	30
1	159946642	T->C	T	60	1	D8YOWMI02JRPSK	D8YOWMI02JRPSK	C	27
1	160000707	G->A	G	5	1	D8YOWMI01AGTQP	D8YOWMI01AGTQP	A	27
1	160000746	A->G	A	38	1	D8YOWMI01AGTQP	D8YOWMI01AGTQP	G	23
1	160086852	G->T	G	60	1	D8YOWMI02HZIAO	D8YOWMI02HZIAO	T	11
1	160105426	T->C	T	60	1	D8YOWMI02HK9Z8	D8YOWMI02HK9Z8	C	24
1	160135964	C->T	C	60	1	D8YOWMI02HUHGZ	D8YOWMI02HUHGZ	T	27
1	160243497	G->A	G	60	1	D8YOWMI01C8M0H	D8YOWMI01C8M0H	A	31
1	160281677	T->C	T	60	1	D8YOWMI02GYM5B	D8YOWMI02GYM5B	C	23
1	160323322	T->C	T	60	1	D8YOWMI01AEI1Q	D8YOWMI01AEI1Q	C	26
1	160385860	T->G	T	60	1	D8YOWMI02JZSMJ	D8YOWMI02JZSMJ	G	27
1	160461276	A->G	A	49	1	D8YOWMI01EAESX	D8YOWMI01EAESX	G	26
1	160590188	C->G	C	60	1	D8YOWMI02H8SF1	D8YOWMI02H8SF1	G	11
1	160836379	C->G	C	60	1	D8YOWMI01BLU5F	D8YOWMI01BLU5F	G	27
1	160891896	C->T	C	60	1	D8YOWMI01CN4M5	D8YOWMI01CN4M5	T	27
1	160901641	T->C	T	60	1	D8YOWMI01AVR6V	D8YOWMI01AVR6V	C	31
1	160901653	A->G	A	60	1	D8YOWMI01AVR6V	D8YOWMI01AVR6V	G	21
1	160992173	A->G	A	60	1	D8YOWMI02G3BRM	D8YOWMI02G3BRM	G	26
1	161064137	C->G	C	60	1	D8YOWMI01BE8BT	D8YOWMI01BE8BT	G	26
1	161110933	C->A	C	60	1	D8YOWMI01APIT0	D8YOWMI01APIT0	A	21
1	161111014	C->A	C	60	1	D8YOWMI01APIT0	D8YOWMI01APIT0	A	24
1	161161138	T->C	T	60	1	D8YOWMI02J05D6	D8YOWMI02J05D6	C	27
1	161259448	C->T	C	60	1	D8YOWMI02J6FI4	D8YOWMI02J6FI4	T	27
1	161259453	T->C	T	60	1	D8YOWMI02J6FI4	D8YOWMI02J6FI4	C	26
1	161276123	C->T	C	24	1	D8YOWMI01BXK6E	D8YOWMI01BXK6E	T	30
1	161469165	G->A	G	60	1	D8YOWMI01DU7KD	D8YOWMI01DU7KD	A	27
1	161477764	G->A	G	60	1	D8YOWMI02FS7G4	D8YOWMI02FS7G4	A	26
1	161486712	C->T	C	60	1	D8YOWMI02IX68T	D8YOWMI02IX68T	T	26
1	161550272	G->A	G	60	1	D8YOWMI02ILNC1	D8YOWMI02ILNC1	A	26
1	161568377	T->C	T	12	1	D8YOWMI01D75SL	D8YOWMI01D75SL	C	30
1	161805545	A->G	A	4	1	D8YOWMI01AJN33	D8YOWMI01AJN33	G	26
1	161805594	C->T	C	60	1	D8YOWMI01AJN33	D8YOWMI01AJN33	T	14
1	161811663	G->A	G	60	1	D8YOWMI02IPV0J	D8YOWMI02IPV0J	A	27
1	161828545	A->G	A	60	1	D8YOWMI02FPKF8	D8YOWMI02FPKF8	G	33
1	162056637	A->G	A	60	1	D8YOWMI01DPOTJ	D8YOWMI01DPOTJ	G	27
1	162128174	A->G	A	60	1	D8YOWMI01A7NZ7	D8YOWMI01A7NZ7	G	9
1	162128189	A->G	A	60	1	D8YOWMI01A7NZ7	D8YOWMI01A7NZ7	G	24
1	162421160	C->A	C	60	1	D8YOWMI02JCK32	D8YOWMI02JCK32	A	31
1	162536764	G->A	G	60	1	D8YOWMI02JU2V0	D8YOWMI02JU2V0	A	26
1	162743760	C->T	C	60	1	D8YOWMI01CJQIZ	D8YOWMI01CJQIZ	T	27
1	163057482	G->A	G	60	1	D8YOWMI01CXAWE	D8YOWMI01CXAWE	A	20
1	163136582	A->T	A	60	1	D8YOWMI02JIUDH	D8YOWMI02JIUDH	T	22
1	163161932	C->T	C	60	1	D8YOWMI02H0UKL	D8YOWMI02H0UKL	T	27
1	163490776	C->G	C	60	1	D8YOWMI01EH9JA	D8YOWMI01EH9JA	G	27
1	163534085	C->T	C	60	1	D8YOWMI02JS4IN	D8YOWMI02JS4IN	T	27
1	163556907	G->A	G	60	1	D8YOWMI01AUEN6	D8YOWMI01AUEN6	A	31
1	163865360	C->G	C	60	1	D8YOWMI01AXC1L	D8YOWMI01AXC1L	G	33
1	164727854	T->C	T	60	1	D8YOWMI02H197F	D8YOWMI02H197F	C	23
1	164744932	C->T	C	60	1	D8YOWMI01EXMKX	D8YOWMI01EXMKX	T	26
1	164744965	C->G	C	60	1	D8YOWMI01EXMKX	D8YOWMI01EXMKX	G	27
1	164833559	A->G	A	60	1	D8YOWMI01BSUQD	D8YOWMI01BSUQD	G	24
1	164930399	C->G	C	60	1	D8YOWMI02HISO7	D8YOWMI02HISO7	G	26
1	165181047	C->T	C	60	1	D8YOWMI02JOK8Q	D8YOWMI02JOK8Q	T	27
1	165190371	G->A	G	60	1	D8YOWMI02GBUYH	D8YOWMI02GBUYH	A	24
1	165190434	T->C	T	60	1	D8YOWMI02GBUYH	D8YOWMI02GBUYH	C	27
1	165701058	C->A	C	60	1	D8YOWMI01DVEJ4	D8YOWMI01DVEJ4	A	27
1	165701068	A->G	A	60	1	D8YOWMI01DVEJ4	D8YOWMI01DVEJ4	G	27
1	165711550	G->A	G	60	1	D8YOWMI01A7IH8	D8YOWMI01A7IH8	A	16
1	165797539	C->T	C	60	1	D8YOWMI01EKS9Z	D8YOWMI01EKS9Z	T	26
1	165969653	C->T	C	60	1	D8YOWMI02H5VHV	D8YOWMI02H5VHV	T	26
1	166082765	T->C	T	60	1	D8YOWMI01C2UWD	D8YOWMI01C2UWD	C	27
1	166094261	T->C	T	60	1	D8YOWMI02HEU6L	D8YOWMI02HEU6L	C	25
1	166094267	G->T	G	60	1	D8YOWMI02HEU6L	D8YOWMI02HEU6L	T	30
1	166255288	T->G	T	60	1	D8YOWMI01EIPRT	D8YOWMI01EIPRT	G	27
1	166342495	C->T	C	60	1	D8YOWMI02G1J7F	D8YOWMI02G1J7F	T	25
1	166719916	T->A	T	60	1	D8YOWMI01AXZYG	D8YOWMI01AXZYG	A	31
1	167144265	A->T	A	60	1	D8YOWMI02IZC9O	D8YOWMI02IZC9O	T	27
1	167144313	G->A	G	60	1	D8YOWMI02IZC9O	D8YOWMI02IZC9O	A	29
1	167262975	A->T	A	60	1	D8YOWMI02IKJKK	D8YOWMI02IKJKK	T	27
1	167357963	A->G	A	60	1	D8YOWMI01CUUC0	D8YOWMI01CUUC0	G	26
1	167410038	C->A	C	60	1	D8YOWMI02G7AU4	D8YOWMI02G7AU4	A	26
1	167448466	T->C	T	60	1	D8YOWMI01ED5L7	D8YOWMI01ED5L7	C	27
1	167732664	G->A	G	60	1	D8YOWMI01CWGET	D8YOWMI01CWGET	A	30
1	167798329	G->C	G	60	1	D8YOWMI02IDBNE	D8YOWMI02IDBNE	C	27
1	167801555	G->A	G	60	1	D8YOWMI01AYRHG	D8YOWMI01AYRHG	A	27
1	167801579	C->T	C	60	1	D8YOWMI01AYRHG	D8YOWMI01AYRHG	T	27
1	167857407	T->C	T	60	1	D8YOWMI01CVUXD	D8YOWMI01CVUXD	C	18
1	167861627	C->T	C	60	1	D8YOWMI02FQM13	D8YOWMI02FQM13	T	26
1	168224550	T->C	T	60	1	D8YOWMI01C5PPV	D8YOWMI01C5PPV	C	25
1	168224556	T->A	T	60	1	D8YOWMI01C5PPV	D8YOWMI01C5PPV	A	33
1	168224558	C->T	C	60	1	D8YOWMI01C5PPV	D8YOWMI01C5PPV	T	20
1	168306821	T->C	T	60	1	D8YOWMI02JI0AW	D8YOWMI02JI0AW	C	27
1	168591357	C->G	C	60	1	D8YOWMI02IRVIU	D8YOWMI02IRVIU	G	27
1	168738735	C->T	C	60	1	D8YOWMI01BYQPG	D8YOWMI01BYQPG	T	21
1	168739576	T->C	T	60	1	D8YOWMI02GILHR	D8YOWMI02GILHR	C	31
1	168739582	C->A	C	60	1	D8YOWMI02GILHR	D8YOWMI02GILHR	A	30
1	168756775	C->T	C	60	1	D8YOWMI01DW608	D8YOWMI01DW608	T	27
1	168843142	C->A	C	60	1	D8YOWMI01CO6HD	D8YOWMI01CO6HD	A	24
1	168848876	T->C	T	60	1	D8YOWMI01AWRXO	D8YOWMI01AWRXO	C	27
1	168883182	C->T	C	60	1	D8YOWMI01CWDBX	D8YOWMI01CWDBX	T	25
1	168932599	G->A	G	56	1	D8YOWMI02J0TP2	D8YOWMI02J0TP2	A	33
1	168955090	T->C	T	32	1	D8YOWMI01CNRB9	D8YOWMI01CNRB9	C	31
1	169154264	A->G	A	60	1	D8YOWMI02I4Q7F	D8YOWMI02I4Q7F	G	33
1	169181525	C->G	C	60	1	D8YOWMI02F6JFF	D8YOWMI02F6JFF	G	27
1	169197647	G->A	G	60	1	D8YOWMI01CNGY7	D8YOWMI01CNGY7	A	26
1	169235358	C->T	C	60	1	D8YOWMI02I8XA6	D8YOWMI02I8XA6	T	27
1	169237860	A->G	A	60	1	D8YOWMI02F8OML	D8YOWMI02F8OML	G	30
1	169356668	C->T	C	60	1	D8YOWMI01CK0DK	D8YOWMI01CK0DK	T	27
1	169368564	G->A	G	60	1	D8YOWMI01B6E77	D8YOWMI01B6E77	A	24
1	169368599	A->G	A	60	1	D8YOWMI01B6E77	D8YOWMI01B6E77	G	26
1	169406588	G->A	G	60	1	D8YOWMI01DCGCT	D8YOWMI01DCGCT	A	26
1	169602821	G->A	G	60	1	D8YOWMI01A411O	D8YOWMI01A411O	A	27
1	169754482	G->T	G	60	1	D8YOWMI01B2S6V	D8YOWMI01B2S6V	T	15
1	169817699	C->T	C	52	1	D8YOWMI02JRU5K	D8YOWMI02JRU5K	T	26
1	169902088	G->A	G	60	1	D8YOWMI01CO0IT	D8YOWMI01CO0IT	A	25
1	169925348	C->G	C	60	1	D8YOWMI01D8UZ6	D8YOWMI01D8UZ6	G	27
1	170340604	C->G	C	60	1	D8YOWMI02FYARL	D8YOWMI02FYARL	G	31
1	170341134	G->A	G	60	1	D8YOWMI01CVQ7Z	D8YOWMI01CVQ7Z	A	27
1	170395246	G->T	G	60	1	D8YOWMI01D4310	D8YOWMI01D4310	T	26
1	171397451	T->G	T	60	1	D8YOWMI01EIB2A	D8YOWMI01EIB2A	G	27
1	171541897	A->G	A	60	1	D8YOWMI01A4SYX	D8YOWMI01A4SYX	G	27
1	171694525	A->T	A	60	1	D8YOWMI01B3SXE	D8YOWMI01B3SXE	T	30
1	172151761	C->T	C	60	1	D8YOWMI02GX9Z5	D8YOWMI02GX9Z5	T	25
1	172185568	T->C	T	60	1	D8YOWMI01BWP30	D8YOWMI01BWP30	C	27
1	172208784	C->T	C	60	1	D8YOWMI01AZ2MM	D8YOWMI01AZ2MM	T	12
1	172472477	G->A	G	60	1	D8YOWMI01EP0HN	D8YOWMI01EP0HN	A	27
1	172472493	G->A	G	60	1	D8YOWMI01EP0HN	D8YOWMI01EP0HN	A	27
1	172567085	G->A	G	60	1	D8YOWMI02JTI63	D8YOWMI02JTI63	A	29
1	172780791	A->G	A	60	1	D8YOWMI01CHSWT	D8YOWMI01CHSWT	G	27
1	172918000	T->C	T	60	1	D8YOWMI02G5CHC	D8YOWMI02G5CHC	C	27
1	173006312	T->C	T	60	1	D8YOWMI02HN2U0	D8YOWMI02HN2U0	C	27
1	173190266	G->A	G	60	1	D8YOWMI01B0RNN	D8YOWMI01B0RNN	A	29
1	173236537	G->A	G	60	1	D8YOWMI02GYNQU	D8YOWMI02GYNQU	A	27
1	173242216	C->G	C	60	1	D8YOWMI01DC6Y4	D8YOWMI01DC6Y4	G	26
1	173709292	A->T	A	60	1	D8YOWMI02HQY5N	D8YOWMI02HQY5N	T	15
1	174269460	T->C	T	33	1	D8YOWMI01D03VG	D8YOWMI01D03VG	C	28
1	174269503	A->T	A	60	1	D8YOWMI01D03VG	D8YOWMI01D03VG	T	13
1	174406023	T->A	T	60	1	D8YOWMI01BQH9P	D8YOWMI01BQH9P	A	26
1	174531093	A->G	A	60	1	D8YOWMI02G90CD	D8YOWMI02G90CD	G	27
1	174549072	T->C	T	60	1	D8YOWMI02I6XCB	D8YOWMI02I6XCB	C	19
1	174607819	A->G	A	60	1	D8YOWMI02F5D9M	D8YOWMI02F5D9M	G	27
1	174684907	A->G	A	60	1	D8YOWMI01CB0OB	D8YOWMI01CB0OB	G	27
1	174989757	T->C	T	60	1	D8YOWMI01BQ9SQ	D8YOWMI01BQ9SQ	C	27
1	175432093	T->C	T	60	1	D8YOWMI01BNRTZ	D8YOWMI01BNRTZ	C	27
1	175582551	A->G	A	60	1	D8YOWMI01EM7SS	D8YOWMI01EM7SS	G	27
1	175598892	C->T	C	60	1	D8YOWMI01AH488	D8YOWMI01AH488	T	29
1	175604197	A->C	A	60	1	D8YOWMI02I9WDS	D8YOWMI02I9WDS	C	27
1	175667576	A->T	A	60	1	D8YOWMI01CB2M3	D8YOWMI01CB2M3	T	31
1	175679807	T->A	T	60	1	D8YOWMI02GB9YP	D8YOWMI02GB9YP	A	21
1	175869102	C->T	C	60	1	D8YOWMI02FIQM1	D8YOWMI02FIQM1	T	26
1	175885364	G->C	G	60	1	D8YOWMI01CMH9X	D8YOWMI01CMH9X	C	31
1	175891801	A->T	A	60	1	D8YOWMI01E4Q6Z	D8YOWMI01E4Q6Z	T	30
1	175891878	G->A	G	60	1	D8YOWMI01E4Q6Z	D8YOWMI01E4Q6Z	A	26
1	175893978	G->A	G	60	1	D8YOWMI02GFFS5	D8YOWMI02GFFS5	A	7
1	176030586	C->A	C	51	1	D8YOWMI01BTLGG	D8YOWMI01BTLGG	A	9
1	176030598	G->T	G	60	1	D8YOWMI01BTLGG	D8YOWMI01BTLGG	T	26
1	176298817	T->G	T	60	1	D8YOWMI01BMVRL	D8YOWMI01BMVRL	G	32
1	176657745	T->A	T	60	1	D8YOWMI02G7UKB	D8YOWMI02G7UKB	A	30
1	176666300	C->T	C	60	1	D8YOWMI02IEWNZ	D8YOWMI02IEWNZ	T	27
1	176666301	C->G	C	60	1	D8YOWMI02IEWNZ	D8YOWMI02IEWNZ	G	24
1	176833863	A->G	A	10	1	D8YOWMI01AEPD6	D8YOWMI01AEPD6	G	27
1	176833894	A->G	A	25	1	D8YOWMI01AEPD6	D8YOWMI01AEPD6	G	27
1	176885949	A->C	A	33	1	D8YOWMI01EP0E2	D8YOWMI01EP0E2	C	26
1	177123627	T->C	T	31	1	D8YOWMI02JHQSI	D8YOWMI02JHQSI	C	25
1	177491507	T->C	T	60	1	D8YOWMI02H0T0S	D8YOWMI02H0T0S	C	27
1	177528136	G->A	G	60	1	D8YOWMI01D90ZQ	D8YOWMI01D90ZQ	A	27
1	177676129	G->A	G	60	1	D8YOWMI02GXMK3	D8YOWMI02GXMK3	A	26
1	177882171	A->C	A	60	1	D8YOWMI02ICOQZ	D8YOWMI02ICOQZ	C	26
1	177961706	T->C	T	60	1	D8YOWMI02IRZ1M	D8YOWMI02IRZ1M	C	27
1	177964010	T->C	T	60	1	D8YOWMI01DYT5U	D8YOWMI01DYT5U	C	27
1	177964018	A->G	A	60	1	D8YOWMI01DYT5U	D8YOWMI01DYT5U	G	27
1	178255958	C->G	C	60	1	D8YOWMI02HYT01	D8YOWMI02HYT01	G	22
1	178486451	T->C	T	60	1	D8YOWMI01DQSTC	D8YOWMI01DQSTC	C	26
1	178486498	A->G	A	60	1	D8YOWMI01DQSTC	D8YOWMI01DQSTC	G	26
1	178865164	G->A	G	60	1	D8YOWMI01EOPKN	D8YOWMI01EOPKN	A	25
1	178865181	C->G	C	60	1	D8YOWMI01EOPKN	D8YOWMI01EOPKN	G	27
1	179014074	C->T	C	60	1	D8YOWMI02HQJC1	D8YOWMI02HQJC1	T	24
1	179014081	G->A	G	60	1	D8YOWMI02HQJC1	D8YOWMI02HQJC1	A	25
1	179051036	G->A	G	60	1	D8YOWMI01AL0KL	D8YOWMI01AL0KL	A	29
1	179130562	T->A	T	60	1	D8YOWMI01DYDR9	D8YOWMI01DYDR9	A	26
1	179130601	C->T	C	60	1	D8YOWMI01DYDR9	D8YOWMI01DYDR9	T	25
1	179204042	C->T	C	60	1	D8YOWMI02I1T9I	D8YOWMI02I1T9I	T	22
1	179252369	A->G	A	60	1	D8YOWMI01EX6YP	D8YOWMI01EX6YP	G	27
1	179263395	G->C	G	49	1	D8YOWMI01DILH5	D8YOWMI01DILH5	C	26
1	179885909	C->G	C	60	1	D8YOWMI02GT0RT	D8YOWMI02GT0RT	G	24
1	180378925	G->A	G	60	1	D8YOWMI02IIVJM	D8YOWMI02IIVJM	A	24
1	180378948	A->G	A	60	1	D8YOWMI02IIVJM	D8YOWMI02IIVJM	G	27
1	180395346	A->G	A	60	1	D8YOWMI01EO5XN	D8YOWMI01EO5XN	G	26
1	180663980	C->G	C	60	1	D8YOWMI01BP6UK	D8YOWMI01BP6UK	G	27
1	180711150	C->T	C	60	1	D8YOWMI02FJZQX	D8YOWMI02FJZQX	T	33
1	180915857	T->C	T	60	1	D8YOWMI02G80GY	D8YOWMI02G80GY	C	27
1	181060036	A->G	A	60	1	D8YOWMI02GU2HN	D8YOWMI02GU2HN	G	27
1	181151410	G->C	G	56	1	D8YOWMI02H98UM	D8YOWMI02H98UM	C	27
1	181248101	A->G	A	10	1	D8YOWMI02HW25S	D8YOWMI02HW25S	G	27
1	181275610	T->C	T	60	1	D8YOWMI02JFNNE	D8YOWMI02JFNNE	C	27
1	181373911	T->C	T	60	1	D8YOWMI01ES3FQ	D8YOWMI01ES3FQ	C	25
1	182109737	G->T	G	60	1	D8YOWMI02FVWYS	D8YOWMI02FVWYS	T	30
1	182220424	T->C	T	60	1	D8YOWMI01DF3AR	D8YOWMI01DF3AR	C	22
1	182492071	A->G	A	57	1	D8YOWMI02JJ1X4	D8YOWMI02JJ1X4	G	29
1	182492081	C->T	C	60	1	D8YOWMI02JJ1X4	D8YOWMI02JJ1X4	T	24
1	182683726	C->T	C	60	1	D8YOWMI01BC7DH	D8YOWMI01BC7DH	T	27
1	182683753	G->A	G	60	1	D8YOWMI01BC7DH	D8YOWMI01BC7DH	A	31
1	182772103	T->C	T	60	1	D8YOWMI01C8V4V	D8YOWMI01C8V4V	C	26
1	182783043	C->G	C	60	1	D8YOWMI01BFHZ7	D8YOWMI01BFHZ7	G	26
1	182783118	A->G	A	60	1	D8YOWMI01BFHZ7	D8YOWMI01BFHZ7	G	30
1	182812971	T->C	T	60	1	D8YOWMI02GWFEO	D8YOWMI02GWFEO	C	28
1	182912539	A->G	A	60	1	D8YOWMI01AELS7	D8YOWMI01AELS7	G	10
1	182934592	C->T	C	60	1	D8YOWMI01B5K4K	D8YOWMI01B5K4K	T	26
1	182934624	T->G	T	32	1	D8YOWMI01B5K4K	D8YOWMI01B5K4K	G	26
1	182934625	T->C	T	43	1	D8YOWMI01B5K4K	D8YOWMI01B5K4K	C	26
1	183200391	A->C	A	60	1	D8YOWMI02GHGQU	D8YOWMI02GHGQU	C	26
1	183217782	T->C	T	60	1	D8YOWMI02IKSB2	D8YOWMI02IKSB2	C	30
1	183258597	A->C	A	60	1	D8YOWMI02GSKAI	D8YOWMI02GSKAI	C	27
1	183282867	A->T	A	60	1	D8YOWMI01A793Q	D8YOWMI01A793Q	T	14
1	183282869	A->T	A	60	1	D8YOWMI01A793Q	D8YOWMI01A793Q	T	31
1	183602924	G->A	G	60	1	D8YOWMI02IXFI4	D8YOWMI02IXFI4	A	26
1	184183380	G->T	G	60	1	D8YOWMI01EKYOJ	D8YOWMI01EKYOJ	T	27
1	184280240	C->A	C	60	1	D8YOWMI01D6LV7	D8YOWMI01D6LV7	A	7
1	184430071	G->A	G	60	1	D8YOWMI01DLB9V	D8YOWMI01DLB9V	A	27
1	184626019	G->A	G	60	1	D8YOWMI02HJHG5	D8YOWMI02HJHG5	A	23
1	184672410	C->T	C	60	1	D8YOWMI01E6X0S	D8YOWMI01E6X0S	T	25
1	184672449	G->A	G	60	1	D8YOWMI01E6X0S	D8YOWMI01E6X0S	A	26
1	184689113	C->T	C	60	1	D8YOWMI01AE3CQ	D8YOWMI01AE3CQ	T	24
1	184780971	T->C	T	60	1	D8YOWMI01D9Y3G	D8YOWMI01D9Y3G	C	27
1	184850036	C->A	C	60	1	D8YOWMI02JKAY6	D8YOWMI02JKAY6	A	30
1	184878856	T->A	T	60	1	D8YOWMI02JR8NB	D8YOWMI02JR8NB	A	33
1	184993086	A->G	A	60	1	D8YOWMI02JJ842	D8YOWMI02JJ842	G	29
1	185063378	C->G	C	60	1	D8YOWMI01DXL93	D8YOWMI01DXL93	G	27
1	185211182	C->A	C	60	1	D8YOWMI01EZR6Y	D8YOWMI01EZR6Y	A	27
1	185552559	A->G	A	60	1	D8YOWMI01D9V43	D8YOWMI01D9V43	G	22
1	185552607	C->A	C	60	1	D8YOWMI01D9V43	D8YOWMI01D9V43	A	27
1	185740323	A->G	A	6	1	D8YOWMI01AE5B9	D8YOWMI01AE5B9	G	26
1	185764406	A->G	A	60	1	D8YOWMI02G74DV	D8YOWMI02G74DV	G	31
1	186328338	G->A	G	60	1	D8YOWMI02I9A96	D8YOWMI02I9A96	A	27
1	186328373	C->A	C	60	1	D8YOWMI02I9A96	D8YOWMI02I9A96	A	27
1	186463834	T->C	T	60	1	D8YOWMI02HB7XZ	D8YOWMI02HB7XZ	C	27
1	186463880	G->C	G	52	1	D8YOWMI02HB7XZ	D8YOWMI02HB7XZ	C	26
1	186666201	G->C	G	60	1	D8YOWMI01BLL0Z	D8YOWMI01BLL0Z	C	27
1	186760611	A->G	A	60	1	D8YOWMI02FY4NZ	D8YOWMI02FY4NZ	G	31
1	187000807	A->G	A	60	1	D8YOWMI02G00KO	D8YOWMI02G00KO	G	26
1	187000818	T->C	T	60	1	D8YOWMI02G00KO	D8YOWMI02G00KO	C	27
1	187073536	A->G	A	60	1	D8YOWMI01D341P	D8YOWMI01D341P	G	26
1	187364783	A->G	A	33	1	D8YOWMI01CX2I8	D8YOWMI01CX2I8	G	31
1	187691034	G->A	G	60	1	D8YOWMI01A0U5D	D8YOWMI01A0U5D	A	25
1	187865365	C->T	C	60	1	D8YOWMI02F0WGC	D8YOWMI02F0WGC	T	27
1	188270524	T->C	T	60	1	D8YOWMI01BKIQD	D8YOWMI01BKIQD	C	32
1	188361645	A->T	A	60	1	D8YOWMI01E7TQI	D8YOWMI01E7TQI	T	27
1	188621670	C->G	C	60	1	D8YOWMI01DBMUJ	D8YOWMI01DBMUJ	G	25
1	188621706	T->C	T	60	1	D8YOWMI01DBMUJ	D8YOWMI01DBMUJ	C	27
1	188621746	G->A	G	60	1	D8YOWMI01DBMUJ	D8YOWMI01DBMUJ	A	27
1	189182490	G->A	G	60	1	D8YOWMI02G1GCE	D8YOWMI02G1GCE	A	23
1	189197648	C->T	C	60	1	D8YOWMI02GMB2S	D8YOWMI02GMB2S	T	27
1	189227498	C->T	C	60	1	D8YOWMI01ETN0A	D8YOWMI01ETN0A	T	27
1	189374636	C->A	C	60	1	D8YOWMI02GOTAQ	D8YOWMI02GOTAQ	A	26
1	189381159	G->C	G	60	1	D8YOWMI01B2SR5	D8YOWMI01B2SR5	C	27
1	189407351	T->C	T	60	1	D8YOWMI01DWXGK	D8YOWMI01DWXGK	C	27
1	189456700	G->A	G	60	1	D8YOWMI02IRMXQ	D8YOWMI02IRMXQ	A	31
1	189512135	C->T	C	60	1	D8YOWMI02FRRBZ	D8YOWMI02FRRBZ	T	30
1	190482729	C->T	C	60	1	D8YOWMI01BT6KQ	D8YOWMI01BT6KQ	T	26
1	190482748	G->A	G	60	1	D8YOWMI01BT6KQ	D8YOWMI01BT6KQ	A	26
1	190603913	T->C	T	60	1	D8YOWMI02F9NJH	D8YOWMI02F9NJH	C	4
1	190604717	T->C	T	60	1	D8YOWMI01EYS78	D8YOWMI01EYS78	C	25
1	190607855	T->A	T	60	1	D8YOWMI01BO8O9	D8YOWMI01BO8O9	A	29
1	190811626	A->G	A	60	1	D8YOWMI01BDLJN	D8YOWMI01BDLJN	G	26
1	190895540	A->C	A	60	1	D8YOWMI01DT0IK	D8YOWMI01DT0IK	C	27
1	190895595	A->G	A	60	1	D8YOWMI01DT0IK	D8YOWMI01DT0IK	G	26
1	190895733	T->C	T	60	1	D8YOWMI02JX4FW	D8YOWMI02JX4FW	C	28
1	190931788	T->C	T	60	1	D8YOWMI02JDVWA	D8YOWMI02JDVWA	C	25
1	191012787	G->A	G	60	1	D8YOWMI02HRG2M	D8YOWMI02HRG2M	A	27
1	191578562	T->A	T	60	1	D8YOWMI02G26C8	D8YOWMI02G26C8	A	27
1	191661686	C->T	C	60	1	D8YOWMI01CA035	D8YOWMI01CA035	T	31
1	191812089	C->T	C	60	1	D8YOWMI01EY214	D8YOWMI01EY214	T	27
1	192250316	G->A	G	60	1	D8YOWMI02HRFY3	D8YOWMI02HRFY3	A	27
1	192268270	C->T	C	60	1	D8YOWMI02IO7IW	D8YOWMI02IO7IW	T	31
1	192920617	T->C	T	60	1	D8YOWMI02FHYXE	D8YOWMI02FHYXE	C	27
1	192962120	T->G	T	60	1	D8YOWMI01C9BX7	D8YOWMI01C9BX7	G	25
1	192962170	G->A	G	60	1	D8YOWMI01C9BX7	D8YOWMI01C9BX7	A	18
1	193122304	T->C	T	60	1	D8YOWMI01AE9IV	D8YOWMI01AE9IV	C	25
1	193126700	A->G	A	60	1	D8YOWMI01BZ7ZH	D8YOWMI01BZ7ZH	G	27
1	193377107	G->T	G	60	1	D8YOWMI01CDKWR	D8YOWMI01CDKWR	T	27
1	193705508	C->T	C	60	1	D8YOWMI02HOPUK	D8YOWMI02HOPUK	T	27
1	193856595	A->G	A	60	1	D8YOWMI01A1RGW	D8YOWMI01A1RGW	G	27
1	193947561	G->A	G	60	1	D8YOWMI02HZV3W	D8YOWMI02HZV3W	A	27
1	193947575	A->G	A	26	1	D8YOWMI02HZV3W	D8YOWMI02HZV3W	G	27
1	194055639	A->C	A	60	1	D8YOWMI02GPISJ	D8YOWMI02GPISJ	C	26
1	194480112	T->C	T	60	1	D8YOWMI02FMXCI	D8YOWMI02FMXCI	C	27
1	194480122	G->A	G	60	1	D8YOWMI02FMXCI	D8YOWMI02FMXCI	A	25
1	194539114	C->T	C	60	1	D8YOWMI01BP3P9	D8YOWMI01BP3P9	T	25
1	194563480	A->G	A	60	1	D8YOWMI02GYTN5	D8YOWMI02GYTN5	G	31
1	194722191	A->G	A	60	1	D8YOWMI02JVZQN	D8YOWMI02JVZQN	G	31
1	194759943	T->C	T	60	1	D8YOWMI02JJAGG	D8YOWMI02JJAGG	C	23
1	195233905	C->G	C	60	1	D8YOWMI01AS4K7	D8YOWMI01AS4K7	G	27
1	195233926	G->A	G	60	1	D8YOWMI01AS4K7	D8YOWMI01AS4K7	A	26
1	195396824	G->C	G	34	1	D8YOWMI02FXW4B	D8YOWMI02FXW4B	C	30
1	195396844	A->C	A	60	1	D8YOWMI02FXW4B	D8YOWMI02FXW4B	C	27
1	195839275	A->G	A	60	1	D8YOWMI02IHXXP	D8YOWMI02IHXXP	G	25
1	195840995	A->G	A	60	1	D8YOWMI01A8KQL	D8YOWMI01A8KQL	G	31
1	195879872	T->C	T	60	1	D8YOWMI01A1MYX	D8YOWMI01A1MYX	C	26
1	196118711	A->T	A	51	1	D8YOWMI02G9TRS	D8YOWMI02G9TRS	T	31
1	196158338	T->C	T	60	1	D8YOWMI02INURL	D8YOWMI02INURL	C	27
1	196377561	C->T	C	60	1	D8YOWMI02I5W0A	D8YOWMI02I5W0A	T	26
1	196429954	G->A	G	60	1	D8YOWMI02GM6MJ	D8YOWMI02GM6MJ	A	26
1	196436482	C->T	C	60	1	D8YOWMI02JLHSH	D8YOWMI02JLHSH	T	31
1	196784062	C->T	C	60	1	D8YOWMI01DYIIN	D8YOWMI01DYIIN	T	27
1	196897584	A->C	A	60	1	D8YOWMI01DPDZD	D8YOWMI01DPDZD	C	26
1	196897588	G->T	G	60	1	D8YOWMI01DPDZD	D8YOWMI01DPDZD	T	27
1	197167002	T->C	T	60	1	D8YOWMI02GCQUS	D8YOWMI02GCQUS	C	15
1	197174222	A->G	A	60	1	D8YOWMI02F82CS	D8YOWMI02F82CS	G	27
1	197460438	G->A	G	60	1	D8YOWMI02JVMOQ	D8YOWMI02JVMOQ	A	26
1	197774509	G->A	G	60	1	D8YOWMI01C8DX2	D8YOWMI01C8DX2	A	33
1	198032269	C->T	C	60	1	D8YOWMI02IP0P5	D8YOWMI02IP0P5	T	27
1	198433190	C->T	C	60	1	D8YOWMI01DERHV	D8YOWMI01DERHV	T	31
1	198643314	A->G	A	60	1	D8YOWMI02FGPLK	D8YOWMI02FGPLK	G	27
1	198643321	A->G	A	60	1	D8YOWMI02FGPLK	D8YOWMI02FGPLK	G	30
1	198644361	G->A	G	60	1	D8YOWMI02FV0GE	D8YOWMI02FV0GE	A	31
1	198834637	T->C	T	60	1	D8YOWMI02FSV9Y	D8YOWMI02FSV9Y	C	26
1	198896828	A->G	A	60	1	D8YOWMI01AEZSR	D8YOWMI01AEZSR	G	26
1	198939629	T->C	T	60	1	D8YOWMI02I120N	D8YOWMI02I120N	C	26
1	199251392	T->C	T	60	1	D8YOWMI01EVEVF	D8YOWMI01EVEVF	C	27
1	199376137	T->C	T	60	1	D8YOWMI02HNHKA	D8YOWMI02HNHKA	C	26
1	199547426	T->C	T	60	1	D8YOWMI02GBPVX	D8YOWMI02GBPVX	C	26
1	199939801	A->G	A	60	1	D8YOWMI01EMGMG	D8YOWMI01EMGMG	G	26
1	200157823	C->A	C	60	1	D8YOWMI02JBPRN	D8YOWMI02JBPRN	A	21
1	200157825	T->C	T	60	1	D8YOWMI02JBPRN	D8YOWMI02JBPRN	C	26
1	200355868	G->A	G	60	1	D8YOWMI01CJ7HN	D8YOWMI01CJ7HN	A	25
1	200487365	A->G	A	60	1	D8YOWMI01BMI7Y	D8YOWMI01BMI7Y	G	26
1	200857849	T->C	T	60	1	D8YOWMI02JDTOB	D8YOWMI02JDTOB	C	27
1	201063341	C->T	C	60	1	D8YOWMI02ISDZ2	D8YOWMI02ISDZ2	T	26
1	201253812	T->C	T	60	1	D8YOWMI02HR2AQ	D8YOWMI02HR2AQ	C	26
1	201350596	G->A	G	31	1	D8YOWMI02I91HL	D8YOWMI02I91HL	A	24
1	201350610	C->A	C	31	1	D8YOWMI02I91HL	D8YOWMI02I91HL	A	31
1	201480482	G->A	G	60	1	D8YOWMI02G3GKP	D8YOWMI02G3GKP	A	27
1	201613740	T->C	T	60	1	D8YOWMI01AKLIM	D8YOWMI01AKLIM	C	32
1	201647087	G->T	G	60	1	D8YOWMI01BFEOC	D8YOWMI01BFEOC	T	32
1	201760649	C->T	C	60	1	D8YOWMI01A8C6B	D8YOWMI01A8C6B	T	30
1	201812481	T->G	T	60	1	D8YOWMI01CKUIA	D8YOWMI01CKUIA	G	27
1	201929927	C->T	C	60	1	D8YOWMI02GV5ZI	D8YOWMI02GV5ZI	T	27
1	202062389	T->C	T	60	1	D8YOWMI02H4B0O	D8YOWMI02H4B0O	C	27
1	202169510	T->C	T	60	1	D8YOWMI02FW9NB	D8YOWMI02FW9NB	C	24
1	202354048	A->G	A	34	1	D8YOWMI01AUXSB	D8YOWMI01AUXSB	G	24
1	202573060	T->C	T	60	1	D8YOWMI01CIEOP	D8YOWMI01CIEOP	C	25
1	202845983	C->G	C	60	1	D8YOWMI01AUX8Z	D8YOWMI01AUX8Z	G	27
1	203022555	G->A	G	60	1	D8YOWMI01A01LC	D8YOWMI01A01LC	A	31
1	203200719	C->T	C	60	1	D8YOWMI02HIGJL	D8YOWMI02HIGJL	T	26
1	203510502	C->G	C	60	1	D8YOWMI02H5M0F	D8YOWMI02H5M0F	G	27
1	203849692	A->G	A	60	1	D8YOWMI02H4TY2	D8YOWMI02H4TY2	G	27
1	204093469	C->T	C	60	1	D8YOWMI02G7YWB	D8YOWMI02G7YWB	T	31
1	204620336	T->C	T	60	1	D8YOWMI02FL5VL	D8YOWMI02FL5VL	C	30
1	204649399	C->G	C	60	1	D8YOWMI02H1M0V	D8YOWMI02H1M0V	G	29
1	204690943	A->G	A	60	1	D8YOWMI02JMZ7A	D8YOWMI02JMZ7A	G	27
1	204827501	A->G	A	60	1	D8YOWMI01CG8FI	D8YOWMI01CG8FI	G	27
1	204923011	T->C	T	16	1	D8YOWMI02IN5OV	D8YOWMI02IN5OV	C	31
1	204926892	A->G	A	60	1	D8YOWMI02JJG20	D8YOWMI02JJG20	G	26
1	204993135	A->G	A	60	1	D8YOWMI02JRE2I	D8YOWMI02JRE2I	G	27
1	204997798	A->T	A	60	1	D8YOWMI01D6RSK	D8YOWMI01D6RSK	T	24
1	205017157	G->A	G	60	1	D8YOWMI02IFQDZ	D8YOWMI02IFQDZ	A	26
1	205210026	T->G	T	60	1	D8YOWMI02HGC2J	D8YOWMI02HGC2J	G	31
1	205214106	C->G	C	25	1	D8YOWMI02GBOQ3	D8YOWMI02GBOQ3	G	27
1	205506016	G->C	G	60	1	D8YOWMI02FQEF8	D8YOWMI02FQEF8	C	27
1	205593366	C->A	C	60	1	D8YOWMI01BL487	D8YOWMI01BL487	A	23
1	205593376	A->C	A	60	1	D8YOWMI01BL487	D8YOWMI01BL487	C	26
1	205756482	A->G	A	60	1	D8YOWMI02H3P6Z	D8YOWMI02H3P6Z	G	27
1	205907208	T->C	T	60	1	D8YOWMI01EKKRS	D8YOWMI01EKKRS	C	27
1	205922547	T->C	T	60	1	D8YOWMI01DO6N3	D8YOWMI01DO6N3	C	25
1	205978649	A->C	A	60	1	D8YOWMI01AZ0E2	D8YOWMI01AZ0E2	C	22
1	205978697	C->T	C	60	1	D8YOWMI01AZ0E2	D8YOWMI01AZ0E2	T	27
1	206135259	C->T	C	60	1	D8YOWMI02J1GK5	D8YOWMI02J1GK5	T	12
1	206651829	C->T	C	60	1	D8YOWMI02H6UR4	D8YOWMI02H6UR4	T	27
1	206651831	C->T	C	60	1	D8YOWMI02H6UR4	D8YOWMI02H6UR4	T	27
1	206718535	A->C	A	53	1	D8YOWMI01AX7QL	D8YOWMI01AX7QL	C	23
1	207239088	A->G	A	60	1	D8YOWMI02HZNI9	D8YOWMI02HZNI9	G	26
1	207363118	A->G	A	60	1	D8YOWMI02GQZ83	D8YOWMI02GQZ83	G	27
1	207540864	C->T	C	60	1	D8YOWMI02HKVLM	D8YOWMI02HKVLM	T	25
1	207759172	A->G	A	60	1	D8YOWMI01AHC0M	D8YOWMI01AHC0M	G	25
1	207759217	G->A	G	60	1	D8YOWMI01AHC0M	D8YOWMI01AHC0M	A	26
1	207759249	T->C	T	60	1	D8YOWMI01AHC0M	D8YOWMI01AHC0M	C	27
1	207873599	A->G	A	11	1	D8YOWMI01ED8TI	D8YOWMI01ED8TI	G	27
1	207943602	T->C	T	32	1	D8YOWMI02HPVLE	D8YOWMI02HPVLE	C	30
1	208203865	C->G	C	60	1	D8YOWMI02GMA3X	D8YOWMI02GMA3X	G	27
1	208215773	A->T	A	32	1	D8YOWMI02IQZS0	D8YOWMI02IQZS0	T	30
1	208215807	T->A	T	60	1	D8YOWMI02IQZS0	D8YOWMI02IQZS0	A	26
1	208218327	C->T	C	60	1	D8YOWMI02GXARU	D8YOWMI02GXARU	T	26
1	208621724	C->T	C	60	1	D8YOWMI02GE084	D8YOWMI02GE084	T	27
1	208621771	G->A	G	60	1	D8YOWMI02GE084	D8YOWMI02GE084	A	27
1	208786416	A->G	A	60	1	D8YOWMI01DG0CS	D8YOWMI01DG0CS	G	27
1	208937861	G->C	G	60	1	D8YOWMI01DFQ66	D8YOWMI01DFQ66	C	24
1	208937936	T->C	T	60	1	D8YOWMI01DFQ66	D8YOWMI01DFQ66	C	26
1	209096485	A->G	A	60	1	D8YOWMI01EQSJP	D8YOWMI01EQSJP	G	30
1	209310202	T->C	T	35	1	D8YOWMI01AFXSM	D8YOWMI01AFXSM	C	32
1	209325207	C->A	C	31	1	D8YOWMI02GIOAY	D8YOWMI02GIOAY	A	14
1	209325220	G->A	G	60	1	D8YOWMI02GIOAY	D8YOWMI02GIOAY	A	24
1	209325244	A->G	A	32	1	D8YOWMI02GIOAY	D8YOWMI02GIOAY	G	25
1	209325787	A->T	A	60	1	D8YOWMI01E67Y8	D8YOWMI01E67Y8	T	27
1	209325840	G->A	G	60	1	D8YOWMI01E67Y8	D8YOWMI01E67Y8	A	24
1	209364399	A->C	A	60	1	D8YOWMI01CLNG6	D8YOWMI01CLNG6	C	26
1	209437889	G->A	G	60	1	D8YOWMI01DQTU0	D8YOWMI01DQTU0	A	23
1	209658683	T->C	T	60	1	D8YOWMI02GFFBN	D8YOWMI02GFFBN	C	27
1	209898550	A->G	A	60	1	D8YOWMI01DKEU6	D8YOWMI01DKEU6	G	25
1	209898563	T->G	T	60	1	D8YOWMI01DKEU6	D8YOWMI01DKEU6	G	26
1	209957695	T->C	T	60	1	D8YOWMI02H4QSV	D8YOWMI02H4QSV	C	30
1	209983480	G->A	G	60	1	D8YOWMI01EGW18	D8YOWMI01EGW18	A	26
1	210006073	C->G	C	31	1	D8YOWMI02G01M9	D8YOWMI02G01M9	G	33
1	210006137	T->G	T	29	1	D8YOWMI02G01M9	D8YOWMI02G01M9	G	25
1	210040330	G->A	G	28	1	D8YOWMI02IB7R9	D8YOWMI02IB7R9	A	31
1	210119851	A->T	A	60	1	D8YOWMI01EVOGI	D8YOWMI01EVOGI	T	25
1	210328764	T->C	T	60	1	D8YOWMI02JJ8UQ	D8YOWMI02JJ8UQ	C	27
1	210328806	C->T	C	60	1	D8YOWMI02JJ8UQ	D8YOWMI02JJ8UQ	T	5
1	210368548	T->C	T	60	1	D8YOWMI02GY4YO	D8YOWMI02GY4YO	C	27
1	210440419	A->G	A	34	1	D8YOWMI01ADKDV	D8YOWMI01ADKDV	G	24
1	210530427	T->C	T	60	1	D8YOWMI01BL4GO	D8YOWMI01BL4GO	C	26
1	210832772	G->A	G	60	1	D8YOWMI02JNTED	D8YOWMI02JNTED	A	27
1	211019410	C->T	C	60	1	D8YOWMI01EN596	D8YOWMI01EN596	T	24
1	211037464	C->A	C	60	1	D8YOWMI01DU475	D8YOWMI01DU475	A	25
1	211218092	C->T	C	60	1	D8YOWMI02ILXIW	D8YOWMI02ILXIW	T	27
1	211252278	G->A	G	60	1	D8YOWMI01C1D5N	D8YOWMI01C1D5N	A	27
1	211427494	C->T	C	60	1	D8YOWMI01ARZ0R	D8YOWMI01ARZ0R	T	23
1	211618615	C->A	C	60	1	D8YOWMI02IKD5C	D8YOWMI02IKD5C	A	27
1	211618626	G->T	G	60	1	D8YOWMI02IKD5C	D8YOWMI02IKD5C	T	24
1	211643103	G->C	G	60	1	D8YOWMI01E2LTL	D8YOWMI01E2LTL	C	27
1	212119252	A->G	A	60	1	D8YOWMI02GLPIU	D8YOWMI02GLPIU	G	26
1	212205113	C->T	C	60	1	D8YOWMI01ANHUB	D8YOWMI01ANHUB	T	31
1	212216215	C->T	C	60	1	D8YOWMI02HU29V	D8YOWMI02HU29V	T	33
1	212216694	A->G	A	60	1	D8YOWMI01C06M3	D8YOWMI01C06M3	G	10
1	212284438	T->C	T	60	1	D8YOWMI02IAH9P	D8YOWMI02IAH9P	C	25
1	212284463	A->G	A	60	1	D8YOWMI02IAH9P	D8YOWMI02IAH9P	G	31
1	212872585	A->G	A	60	1	D8YOWMI01AGXPG	D8YOWMI01AGXPG	G	25
1	212934608	G->A	G	60	1	D8YOWMI01EV1RX	D8YOWMI01EV1RX	A	27
1	212934609	T->C	T	60	1	D8YOWMI01EV1RX	D8YOWMI01EV1RX	C	27
1	213020194	C->A	C	60	1	D8YOWMI01EN56B	D8YOWMI01EN56B	A	27
1	213048283	T->C	T	60	1	D8YOWMI02H3Q85	D8YOWMI02H3Q85	C	26
1	213057135	G->A	G	60	1	D8YOWMI02INA63	D8YOWMI02INA63	A	26
1	213060377	C->T	C	60	1	D8YOWMI01BXY39	D8YOWMI01BXY39	T	30
1	213060414	G->A	G	60	1	D8YOWMI01BXY39	D8YOWMI01BXY39	A	27
1	213109452	C->A	C	60	1	D8YOWMI02JG84V	D8YOWMI02JG84V	A	27
1	213109480	G->C	G	60	1	D8YOWMI02JG84V	D8YOWMI02JG84V	C	33
1	213543526	C->A	C	60	1	D8YOWMI01A6MML	D8YOWMI01A6MML	A	24
1	213855837	T->A	T	60	1	D8YOWMI02JVYKC	D8YOWMI02JVYKC	A	24
1	213915889	T->C	T	36	1	D8YOWMI01EDOJJ	D8YOWMI01EDOJJ	C	27
1	213926131	C->A	C	60	1	D8YOWMI02GIMT2	D8YOWMI02GIMT2	A	27
1	214033872	G->A	G	60	1	D8YOWMI02GXLKW	D8YOWMI02GXLKW	A	27
1	214257945	T->C	T	60	1	D8YOWMI01BY5ZV	D8YOWMI01BY5ZV	C	27
1	214407858	G->A	G	60	1	D8YOWMI01ET8Z0	D8YOWMI01ET8Z0	A	26
1	214515632	A->G	A	60	1	D8YOWMI02IZ1QZ	D8YOWMI02IZ1QZ	G	31
1	214768546	C->A	C	60	1	D8YOWMI01EB151	D8YOWMI01EB151	A	27
1	214768592	G->C	G	60	1	D8YOWMI01EB151	D8YOWMI01EB151	C	26
1	215217260	A->C	A	60	1	D8YOWMI02HEFAY	D8YOWMI02HEFAY	C	27
1	215304253	C->T	C	60	1	D8YOWMI02I7T57	D8YOWMI02I7T57	T	31
1	215462170	G->C	G	60	1	D8YOWMI01DU1FA	D8YOWMI01DU1FA	C	27
1	215521875	T->C	T	60	1	D8YOWMI02H8ULL	D8YOWMI02H8ULL	C	24
1	215677097	A->G	A	60	1	D8YOWMI01BV3DD	D8YOWMI01BV3DD	G	31
1	215687685	A->C	A	60	1	D8YOWMI02GE0YE	D8YOWMI02GE0YE	C	26
1	215791536	G->A	G	60	1	D8YOWMI01C2FSI	D8YOWMI01C2FSI	A	27
1	216049873	C->G	C	60	1	D8YOWMI02IQB8Q	D8YOWMI02IQB8Q	G	26
1	216152265	T->G	T	60	1	D8YOWMI02HJ0KG	D8YOWMI02HJ0KG	G	26
1	216255489	T->C	T	60	1	D8YOWMI02HRA2N	D8YOWMI02HRA2N	C	26
1	216299551	T->C	T	60	1	D8YOWMI01BQJVH	D8YOWMI01BQJVH	C	27
1	216477399	C->A	C	60	1	D8YOWMI01BVXDX	D8YOWMI01BVXDX	A	27
1	216477489	G->A	G	60	1	D8YOWMI01BVXDX	D8YOWMI01BVXDX	A	27
1	216763299	A->G	A	60	1	D8YOWMI01CDAZE	D8YOWMI01CDAZE	G	25
1	216832210	T->C	T	60	1	D8YOWMI01BNXE9	D8YOWMI01BNXE9	C	27
1	216832271	T->C	T	60	1	D8YOWMI01BNXE9	D8YOWMI01BNXE9	C	27
1	216845319	T->C	T	60	1	D8YOWMI01DT176	D8YOWMI01DT176	C	27
1	216845320	G->A	G	60	1	D8YOWMI01DT176	D8YOWMI01DT176	A	27
1	216893667	C->T	C	60	1	D8YOWMI01ESUGN	D8YOWMI01ESUGN	T	29
1	216893682	C->T	C	60	1	D8YOWMI01ESUGN	D8YOWMI01ESUGN	T	27
1	217185589	T->G	T	60	1	D8YOWMI01B2S31	D8YOWMI01B2S31	G	30
1	217216842	G->A	G	58	1	D8YOWMI02JWAQ1	D8YOWMI02JWAQ1	A	26
1	217325268	C->T	C	60	1	D8YOWMI02IXIFT	D8YOWMI02IXIFT	T	23
1	217325271	A->G	A	60	1	D8YOWMI02IXIFT	D8YOWMI02IXIFT	G	24
1	217443497	A->G	A	60	1	D8YOWMI02H5VPR	D8YOWMI02H5VPR	G	27
1	217517002	T->C	T	26	1	D8YOWMI02F9CCL	D8YOWMI02F9CCL	C	26
1	217678096	T->C	T	60	1	D8YOWMI02GQ5TP	D8YOWMI02GQ5TP	C	27
1	217678139	G->A	G	60	1	D8YOWMI02GQ5TP	D8YOWMI02GQ5TP	A	31
1	217769270	A->T	A	60	1	D8YOWMI01AMMN0	D8YOWMI01AMMN0	T	31
1	217929473	T->C	T	60	1	D8YOWMI01EZNIQ	D8YOWMI01EZNIQ	C	27
1	218008903	A->G	A	60	1	D8YOWMI01A9J3P	D8YOWMI01A9J3P	G	27
1	218008907	C->T	C	60	1	D8YOWMI01A9J3P	D8YOWMI01A9J3P	T	26
1	218077215	C->A	C	60	1	D8YOWMI02FLY7Y	D8YOWMI02FLY7Y	A	14
1	218077264	T->C	T	60	1	D8YOWMI02FLY7Y	D8YOWMI02FLY7Y	C	27
1	218085800	A->G	A	60	1	D8YOWMI02JUF6X	D8YOWMI02JUF6X	G	27
1	218152204	G->A	G	60	1	D8YOWMI01A74Y4	D8YOWMI01A74Y4	A	33
1	218155221	T->C	T	60	1	D8YOWMI02IJATL	D8YOWMI02IJATL	C	30
1	218331659	A->T	A	60	1	D8YOWMI02JYHI7	D8YOWMI02JYHI7	T	22
1	218331732	C->T	C	60	1	D8YOWMI02JYHI7	D8YOWMI02JYHI7	T	27
1	218340039	G->A	G	60	1	D8YOWMI02GV5NR	D8YOWMI02GV5NR	A	27
1	218355328	C->T	C	60	1	D8YOWMI01D0IJE	D8YOWMI01D0IJE	T	24
1	218371210	G->A	G	60	1	D8YOWMI01EFGRF	D8YOWMI01EFGRF	A	27
1	218640293	C->T	C	60	1	D8YOWMI02GYP9P	D8YOWMI02GYP9P	T	2
1	218640331	G->A	G	60	1	D8YOWMI02GYP9P	D8YOWMI02GYP9P	A	27
1	218646024	T->C	T	60	1	D8YOWMI02F7AWW	D8YOWMI02F7AWW	C	31
1	219013473	G->A	G	60	1	D8YOWMI02G82FH	D8YOWMI02G82FH	A	31
1	219013493	C->T	C	60	1	D8YOWMI02G82FH	D8YOWMI02G82FH	T	33
1	219388186	C->T	C	60	1	D8YOWMI02JZ0WC	D8YOWMI02JZ0WC	T	27
1	219662680	A->G	A	60	1	D8YOWMI02HGLPA	D8YOWMI02HGLPA	G	27
1	219687755	G->A	G	60	1	D8YOWMI01E1CNR	D8YOWMI01E1CNR	A	9
1	219687791	A->G	A	60	1	D8YOWMI01E1CNR	D8YOWMI01E1CNR	G	32
1	219981633	A->C	A	60	1	D8YOWMI02H0DVT	D8YOWMI02H0DVT	C	27
1	220052020	A->G	A	60	1	D8YOWMI02JEDXJ	D8YOWMI02JEDXJ	G	32
1	220107620	T->A	T	60	1	D8YOWMI02J5GQW	D8YOWMI02J5GQW	A	25
1	220271005	T->C	T	60	1	D8YOWMI01BZE0Z	D8YOWMI01BZE0Z	C	21
1	220299732	A->G	A	60	1	D8YOWMI01EKWPF	D8YOWMI01EKWPF	G	33
1	220408132	A->G	A	20	1	D8YOWMI02JL7CC	D8YOWMI02JL7CC	G	19
1	220473991	T->C	T	60	1	D8YOWMI01BSGLY	D8YOWMI01BSGLY	C	27
1	220498815	G->C	G	60	1	D8YOWMI02J5ENX	D8YOWMI02J5ENX	C	24
1	220498818	G->A	G	60	1	D8YOWMI02J5ENX	D8YOWMI02J5ENX	A	24
1	220641413	A->G	A	60	1	D8YOWMI02GDX53	D8YOWMI02GDX53	G	23
1	220796879	A->C	A	51	1	D8YOWMI02JPTTS	D8YOWMI02JPTTS	C	18
1	221269502	A->G	A	60	1	D8YOWMI02I5EVB	D8YOWMI02I5EVB	G	26
1	221488452	T->A	T	60	1	D8YOWMI02FIG3R	D8YOWMI02FIG3R	A	3
1	221883088	G->C	G	60	1	D8YOWMI01EI9HJ	D8YOWMI01EI9HJ	C	27
1	222025161	G->C	G	60	1	D8YOWMI02FWPMJ	D8YOWMI02FWPMJ	C	31
1	222025218	C->T	C	60	1	D8YOWMI02FWPMJ	D8YOWMI02FWPMJ	T	26
1	222387008	G->C	G	60	1	D8YOWMI01D5QHB	D8YOWMI01D5QHB	C	27
1	222387009	G->A	G	60	1	D8YOWMI01D5QHB	D8YOWMI01D5QHB	A	22
1	222426852	G->T	G	60	1	D8YOWMI01EKI1I	D8YOWMI01EKI1I	T	22
1	222627310	C->T	C	60	1	D8YOWMI01CLMBR	D8YOWMI01CLMBR	T	31
1	222627357	A->C	A	60	1	D8YOWMI01CLMBR	D8YOWMI01CLMBR	C	29
1	222727445	G->A	G	60	1	D8YOWMI02GS1VC	D8YOWMI02GS1VC	A	27
1	222813910	A->G	A	60	1	D8YOWMI02GB3K3	D8YOWMI02GB3K3	G	27
1	222896188	C->T	C	60	1	D8YOWMI01A8KLZ	D8YOWMI01A8KLZ	T	27
1	222912514	T->G	T	60	1	D8YOWMI02HJ79H	D8YOWMI02HJ79H	G	6
1	222912541	A->G	A	60	1	D8YOWMI02HJ79H	D8YOWMI02HJ79H	G	26
1	222912543	C->T	C	60	1	D8YOWMI02HJ79H	D8YOWMI02HJ79H	T	27
1	223157794	A->G	A	60	1	D8YOWMI02G9FH6	D8YOWMI02G9FH6	G	27
1	223157800	G->A	G	60	1	D8YOWMI02G9FH6	D8YOWMI02G9FH6	A	26
1	223190564	C->T	C	60	1	D8YOWMI02IWBCF	D8YOWMI02IWBCF	T	31
1	223350586	C->A	C	60	1	D8YOWMI02JEKL8	D8YOWMI02JEKL8	A	33
1	223412792	A->G	A	60	1	D8YOWMI02I3KXC	D8YOWMI02I3KXC	G	30
1	223471271	A->G	A	60	1	D8YOWMI01ACUZ9	D8YOWMI01ACUZ9	G	27
1	223713369	T->G	T	60	1	D8YOWMI01EROET	D8YOWMI01EROET	G	27
1	223829942	G->A	G	60	1	D8YOWMI01CDWUX	D8YOWMI01CDWUX	A	27
1	223900551	A->G	A	60	1	D8YOWMI01CUONU	D8YOWMI01CUONU	G	33
1	223932364	G->T	G	60	1	D8YOWMI01C0WNY	D8YOWMI01C0WNY	T	31
1	223956649	C->A	C	60	1	D8YOWMI02G9WV0	D8YOWMI02G9WV0	A	16
1	224050775	C->A	C	60	1	D8YOWMI02G2EPU	D8YOWMI02G2EPU	A	27
1	224081018	G->A	G	60	1	D8YOWMI02IAXOB	D8YOWMI02IAXOB	A	31
1	224093134	C->A	C	60	1	D8YOWMI02IOD2T	D8YOWMI02IOD2T	A	24
1	224324796	G->C	G	60	1	D8YOWMI01DNLV2	D8YOWMI01DNLV2	C	23
1	224324800	G->A	G	60	1	D8YOWMI01DNLV2	D8YOWMI01DNLV2	A	27
1	224386280	G->A	G	60	1	D8YOWMI02GOYY0	D8YOWMI02GOYY0	A	26
1	224458268	T->A	T	60	1	D8YOWMI01CTUQA	D8YOWMI01CTUQA	A	11
1	224516054	G->C	G	60	1	D8YOWMI02HVMX8	D8YOWMI02HVMX8	C	27
1	224518956	A->G	A	60	1	D8YOWMI01EAMUQ	D8YOWMI01EAMUQ	G	27
1	224536301	A->G	A	60	1	D8YOWMI01A9DHU	D8YOWMI01A9DHU	G	26
1	224598502	G->A	G	60	1	D8YOWMI01CT3E3	D8YOWMI01CT3E3	A	26
1	224816708	T->C	T	60	1	D8YOWMI01EHQ37	D8YOWMI01EHQ37	C	32
1	224816723	C->A	C	60	1	D8YOWMI01EHQ37	D8YOWMI01EHQ37	A	31
1	224829872	C->T	C	60	1	D8YOWMI01C8JXP	D8YOWMI01C8JXP	T	25
1	224939802	T->C	T	60	1	D8YOWMI01B9H6N	D8YOWMI01B9H6N	C	27
1	224939857	G->C	G	60	1	D8YOWMI01B9H6N	D8YOWMI01B9H6N	C	14
1	224941692	G->C	G	60	1	D8YOWMI02J1IES	D8YOWMI02J1IES	C	26
1	224983591	G->A	G	60	1	D8YOWMI01BHNTY	D8YOWMI01BHNTY	A	26
1	225132034	G->A	G	60	1	D8YOWMI01EBIQU	D8YOWMI01EBIQU	A	24
1	225133463	G->A	G	60	1	D8YOWMI01DPAE5	D8YOWMI01DPAE5	A	27
1	225305189	C->G	C	60	1	D8YOWMI02FFQ5W	D8YOWMI02FFQ5W	G	27
1	225596733	G->C	G	60	1	D8YOWMI02H84PS	D8YOWMI02H84PS	C	26
1	225679116	C->T	C	60	1	D8YOWMI02HN0U4	D8YOWMI02HN0U4	T	29
1	225781738	A->G	A	60	1	D8YOWMI01A8VZI	D8YOWMI01A8VZI	G	27
1	225916857	A->G	A	60	1	D8YOWMI02G9WF5	D8YOWMI02G9WF5	G	27
1	225922294	G->C	G	60	1	D8YOWMI01BT1S0	D8YOWMI01BT1S0	C	27
1	225995329	A->G	A	60	1	D8YOWMI02FGP1H	D8YOWMI02FGP1H	G	24
1	226150231	G->A	G	60	1	D8YOWMI01EHU8J	D8YOWMI01EHU8J	A	24
1	226260986	C->G	C	60	1	D8YOWMI01DCAIC	D8YOWMI01DCAIC	G	31
1	226286500	T->G	T	60	1	D8YOWMI01A9BYO	D8YOWMI01A9BYO	G	20
1	226515145	T->G	T	60	1	D8YOWMI02F7BGL	D8YOWMI02F7BGL	G	32
1	226515178	A->G	A	60	1	D8YOWMI02F7BGL	D8YOWMI02F7BGL	G	27
1	226548439	T->C	T	60	1	D8YOWMI01A87SS	D8YOWMI01A87SS	C	31
1	226548445	T->C	T	60	1	D8YOWMI01A87SS	D8YOWMI01A87SS	C	27
1	226698561	G->T	G	60	1	D8YOWMI01E0NAE	D8YOWMI01E0NAE	T	31
1	226698589	C->T	C	60	1	D8YOWMI01E0NAE	D8YOWMI01E0NAE	T	26
1	226878548	T->C	T	60	1	D8YOWMI02IAQ8L	D8YOWMI02IAQ8L	C	26
1	226885964	G->A	G	60	1	D8YOWMI01CDU74	D8YOWMI01CDU74	A	27
1	227084149	A->T	A	60	1	D8YOWMI01ARG5G	D8YOWMI01ARG5G	T	26
1	227628450	A->G	A	5	1	D8YOWMI01EKPDL	D8YOWMI01EKPDL	G	24
1	227721950	C->T	C	60	1	D8YOWMI01EDA0W	D8YOWMI01EDA0W	T	20
1	227721957	C->A	C	60	1	D8YOWMI01EDA0W	D8YOWMI01EDA0W	A	27
1	227815836	T->C	T	60	1	D8YOWMI02FI9ML	D8YOWMI02FI9ML	C	15
1	227844202	C->T	C	60	1	D8YOWMI02JFL5J	D8YOWMI02JFL5J	T	26
1	227999036	T->A	T	19	1	D8YOWMI01CTU0I	D8YOWMI01CTU0I	A	31
1	228014236	G->A	G	60	1	D8YOWMI01ECALX	D8YOWMI01ECALX	A	23
1	228121575	T->C	T	60	1	D8YOWMI01ELTYK	D8YOWMI01ELTYK	C	31
2	37080526	T->C	T	60	4	D8YOWMI01ARF39	D8YOWMI01ARF39	C	27	D8YOWMI02G459B	D8YOWMI02G459B	C	26	D8YOWMI02GNLED	D8YOWMI02GNLED	C	27	D8YOWMI01B0PA1	D8YOWMI01B0PA1	C	27
2	118600365	G->T	G	60	4	D8YOWMI01AV95Y	D8YOWMI01AV95Y	T	26	D8YOWMI02JJYZA	D8YOWMI02JJYZA	T	27	D8YOWMI01A3XDJ	D8YOWMI01A3XDJ	T	25	D8YOWMI01AD0EQ	D8YOWMI01AD0EQ	T	26
2	167001538	G->A	G	60	4	D8YOWMI02JCRMU	D8YOWMI02JCRMU	A	31	D8YOWMI01B2YH2	D8YOWMI01B2YH2	A	30	D8YOWMI01DZN63	D8YOWMI01DZN63	A	31	D8YOWMI01A09VV	D8YOWMI01A09VV	A	32
2	1925239	C->A	C	60	3	D8YOWMI01DTGIR	D8YOWMI01DTGIR	A	27	D8YOWMI02H0D3S	D8YOWMI02H0D3S	A	29	D8YOWMI01DZAP7	D8YOWMI01DZAP7	A	30
2	12095795	C->T	C	54	3	D8YOWMI02GONSX	D8YOWMI02GONSX	T	33	D8YOWMI02INTWJ	D8YOWMI02INTWJ	T	33	D8YOWMI01BCHGZ	D8YOWMI01BCHGZ	T	33
2	17754837	G->A	G	60	3	D8YOWMI01B63WO	D8YOWMI01B63WO	A	19	D8YOWMI02HUKBV	D8YOWMI02HUKBV	A	31	D8YOWMI01B9RBF	D8YOWMI01B9RBF	A	21
2	47492164	A->G	A	60	3	D8YOWMI02F0HCS	D8YOWMI02F0HCS	G	27	D8YOWMI02JFJ4J	D8YOWMI02JFJ4J	G	27	D8YOWMI02JFQF5	D8YOWMI02JFQF5	G	27
2	51904624	C->T	C	60	3	D8YOWMI02G7WMV	D8YOWMI02G7WMV	T	27	D8YOWMI01ECQPT	D8YOWMI01ECQPT	T	27	D8YOWMI02JQP3U	D8YOWMI02JQP3U	T	27
2	84452115	G->A	G	32	3	D8YOWMI02G49L5	D8YOWMI02G49L5	A	25	D8YOWMI02JQUBD	D8YOWMI02JQUBD	A	25	D8YOWMI02JQUBG	D8YOWMI02JQUBG	A	26
2	88958170	C->A	C	60	3	D8YOWMI02H1B5L	D8YOWMI02H1B5L	A	30	D8YOWMI01DXPKO	D8YOWMI01DXPKO	A	31	D8YOWMI01A7IBE	D8YOWMI01A7IBE	A	31
2	108271889	T->G	T	60	3	D8YOWMI02HSRZI	D8YOWMI02HSRZI	G	27	D8YOWMI01BJSQY	D8YOWMI01BJSQY	G	27	D8YOWMI01DSIA1	D8YOWMI01DSIA1	G	26
2	117431240	G->A	G	60	3	D8YOWMI02HT76J	D8YOWMI02HT76J	A	14	D8YOWMI01CO91Z	D8YOWMI01CO91Z	A	15	D8YOWMI01ESWNG	D8YOWMI01ESWNG	A	13
2	133346411	T->A	T	60	3	D8YOWMI02HR0ZS	D8YOWMI02HR0ZS	A	27	D8YOWMI02GU3FM	D8YOWMI02GU3FM	A	27	D8YOWMI02ILDMQ	D8YOWMI02ILDMQ	A	27
2	150595112	C->A	C	60	3	D8YOWMI02FFIF7	D8YOWMI02FFIF7	A	27	D8YOWMI01DOI67	D8YOWMI01DOI67	A	27	D8YOWMI01AEWTE	D8YOWMI01AEWTE	A	27
2	155050405	A->G	A	60	3	D8YOWMI02GF9D6	D8YOWMI02GF9D6	G	26	D8YOWMI02GGFPO	D8YOWMI02GGFPO	G	27	D8YOWMI01BZ7H7	D8YOWMI01BZ7H7	G	27
2	160903336	G->T	G	60	3	D8YOWMI02HC8IL	D8YOWMI02HC8IL	T	27	D8YOWMI02FZNUT	D8YOWMI02FZNUT	T	26	D8YOWMI01A0V7B	D8YOWMI01A0V7B	T	16
2	185888444	G->A	G	60	3	D8YOWMI01E4LGQ	D8YOWMI01E4LGQ	A	26	D8YOWMI01DJZ6S	D8YOWMI01DJZ6S	A	26	D8YOWMI01CNN7I	D8YOWMI01CNN7I	A	26
2	1052441	C->T	C	49	2	D8YOWMI02IVEYK	D8YOWMI02IVEYK	T	27	D8YOWMI01DEXE7	D8YOWMI01DEXE7	T	27
2	1052443	C->A	C	60	2	D8YOWMI02IVEYK	D8YOWMI02IVEYK	A	27	D8YOWMI01DEXE7	D8YOWMI01DEXE7	A	27
2	2274568	T->C	T	60	2	D8YOWMI02IT0B5	D8YOWMI02IT0B5	C	27	D8YOWMI01DW934	D8YOWMI01DW934	C	27
2	12151467	C->T	C	60	2	D8YOWMI01AWGZN	D8YOWMI01AWGZN	T	26	D8YOWMI01E5YSN	D8YOWMI01E5YSN	T	24
2	13837970	C->T	C	60	2	D8YOWMI02GZD64	D8YOWMI02GZD64	T	27	D8YOWMI02GV2EV	D8YOWMI02GV2EV	T	27
2	15065934	A->T	A	44	2	D8YOWMI02GILOI	D8YOWMI02GILOI	T	11	D8YOWMI02ILUT4	D8YOWMI02ILUT4	T	14
2	15065992	G->A	G	40	2	D8YOWMI02GILOI	D8YOWMI02GILOI	A	27	D8YOWMI02ILUT4	D8YOWMI02ILUT4	A	27
2	16145208	C->T	C	60	2	D8YOWMI02JTV6W	D8YOWMI02JTV6W	T	26	D8YOWMI02J3UL3	D8YOWMI02J3UL3	T	27
2	16145244	T->G	T	60	2	D8YOWMI02JTV6W	D8YOWMI02JTV6W	G	31	D8YOWMI02J3UL3	D8YOWMI02J3UL3	G	31
2	16145281	T->C	T	60	2	D8YOWMI02JTV6W	D8YOWMI02JTV6W	C	24	D8YOWMI02J3UL3	D8YOWMI02J3UL3	C	22
2	17087126	T->C	T	60	2	D8YOWMI02IAJOM	D8YOWMI02IAJOM	C	27	D8YOWMI02JFVF0	D8YOWMI02JFVF0	C	27
2	18671474	T->C	T	34	2	D8YOWMI01A4XQA	D8YOWMI01A4XQA	C	30	D8YOWMI01D4XIC	D8YOWMI01D4XIC	C	30
2	18978186	G->A	G	60	2	D8YOWMI02GSQGN	D8YOWMI02GSQGN	A	27	D8YOWMI02GJZ2A	D8YOWMI02GJZ2A	A	27
2	18978227	G->T	G	60	2	D8YOWMI02GSQGN	D8YOWMI02GSQGN	T	31	D8YOWMI02GJZ2A	D8YOWMI02GJZ2A	T	30
2	20588486	T->C	T	60	2	D8YOWMI01DTWAZ	D8YOWMI01DTWAZ	C	26	D8YOWMI02IYCFP	D8YOWMI02IYCFP	C	26
2	22160070	T->C	T	60	2	D8YOWMI01EF9VP	D8YOWMI01EF9VP	C	26	D8YOWMI02F4CR2	D8YOWMI02F4CR2	C	27
2	23518657	C->A	C	60	2	D8YOWMI02JKT53	D8YOWMI02JKT53	A	30	D8YOWMI02I539D	D8YOWMI02I539D	A	30
2	23831939	T->G	T	60	2	D8YOWMI01CJ31E	D8YOWMI01CJ31E	G	27	D8YOWMI02JN22K	D8YOWMI02JN22K	G	27
2	23831955	G->A	G	60	2	D8YOWMI01CJ31E	D8YOWMI01CJ31E	A	31	D8YOWMI02JN22K	D8YOWMI02JN22K	A	31
2	30547754	A->G	A	60	2	D8YOWMI02G57FR	D8YOWMI02G57FR	G	27	D8YOWMI02J5F0Q	D8YOWMI02J5F0Q	G	26
2	34599781	C->T	C	60	2	D8YOWMI02GWWYQ	D8YOWMI02GWWYQ	T	26	D8YOWMI02JLUM2	D8YOWMI02JLUM2	T	25
2	35731543	G->A	G	52	2	D8YOWMI01D5SP0	D8YOWMI01D5SP0	A	18	D8YOWMI01CQ7G0	D8YOWMI01CQ7G0	A	22
2	37089888	G->A	G	60	2	D8YOWMI02JYYUF	D8YOWMI02JYYUF	A	26	D8YOWMI02GJ0TT	D8YOWMI02GJ0TT	A	27
2	37089900	A->C	A	60	2	D8YOWMI02JYYUF	D8YOWMI02JYYUF	C	26	D8YOWMI02GJ0TT	D8YOWMI02GJ0TT	C	25
2	37456884	A->G	A	60	2	D8YOWMI02G8XGE	D8YOWMI02G8XGE	G	6	D8YOWMI01CCDDC	D8YOWMI01CCDDC	G	8
2	38970259	G->A	G	60	2	D8YOWMI01D9Y6Y	D8YOWMI01D9Y6Y	A	23	D8YOWMI02FZANI	D8YOWMI02FZANI	A	25
2	43448395	T->C	T	24	2	D8YOWMI02FZP0X	D8YOWMI02FZP0X	C	33	D8YOWMI01CENN5	D8YOWMI01CENN5	C	33
2	47152260	A->G	A	60	2	D8YOWMI02IR5L5	D8YOWMI02IR5L5	G	25	D8YOWMI02F6WB0	D8YOWMI02F6WB0	G	25
2	52335295	A->G	A	60	2	D8YOWMI02GKMZY	D8YOWMI02GKMZY	G	27	D8YOWMI02J5UI4	D8YOWMI02J5UI4	G	27
2	54053146	T->C	T	60	2	D8YOWMI01C3OW7	D8YOWMI01C3OW7	C	31	D8YOWMI01C3ILL	D8YOWMI01C3ILL	C	31
2	55512379	A->G	A	60	2	D8YOWMI01BEA30	D8YOWMI01BEA30	G	27	D8YOWMI02JHIX9	D8YOWMI02JHIX9	G	27
2	55836290	A->G	A	51	2	D8YOWMI01DXTR7	D8YOWMI01DXTR7	G	32	D8YOWMI02GZHTV	D8YOWMI02GZHTV	G	29
2	57035184	A->G	A	60	2	D8YOWMI02HTCYO	D8YOWMI02HTCYO	G	27	D8YOWMI02G6TZZ	D8YOWMI02G6TZZ	G	27
2	62012219	T->C	T	60	2	D8YOWMI02IHWNS	D8YOWMI02IHWNS	C	25	D8YOWMI02HKZIP	D8YOWMI02HKZIP	C	26
2	64979221	C->T	C	60	2	D8YOWMI02GQXMB	D8YOWMI02GQXMB	T	24	D8YOWMI02GQ3XX	D8YOWMI02GQ3XX	T	23
2	67074157	A->C	A	60	2	D8YOWMI02H1CRD	D8YOWMI02H1CRD	C	27	D8YOWMI02H12Y9	D8YOWMI02H12Y9	C	27
2	68015239	C->T	C	60	2	D8YOWMI01BMR7B	D8YOWMI01BMR7B	T	22	D8YOWMI01BM1OM	D8YOWMI01BM1OM	T	24
2	68340634	A->G	A	60	2	D8YOWMI02HLIX4	D8YOWMI02HLIX4	G	22	D8YOWMI02I50ZP	D8YOWMI02I50ZP	G	21
2	69028841	A->G	A	60	2	D8YOWMI02IHIWW	D8YOWMI02IHIWW	G	14	D8YOWMI02JPBXR	D8YOWMI02JPBXR	G	7
2	69080625	C->T	C	60	2	D8YOWMI02IPMEB	D8YOWMI02IPMEB	T	27	D8YOWMI02F8U2N	D8YOWMI02F8U2N	T	27
2	77160110	A->C	A	60	2	D8YOWMI01EVCYV	D8YOWMI01EVCYV	C	25	D8YOWMI01EU3HJ	D8YOWMI01EU3HJ	C	27
2	77377205	T->C	T	60	2	D8YOWMI01CE07S	D8YOWMI01CE07S	C	27	D8YOWMI01DFYZ4	D8YOWMI01DFYZ4	C	27
2	79925044	T->G	T	60	2	D8YOWMI02JW4KE	D8YOWMI02JW4KE	G	21	D8YOWMI01EVEVJ	D8YOWMI01EVEVJ	G	20
2	80811744	G->A	G	47	2	D8YOWMI01EZ718	D8YOWMI01EZ718	A	30	D8YOWMI01EZ1QQ	D8YOWMI01EZ1QQ	A	29
2	81599267	C->T	C	60	2	D8YOWMI01CEU8Y	D8YOWMI01CEU8Y	T	29	D8YOWMI01B8R9P	D8YOWMI01B8R9P	T	31
2	81599877	C->G	C	60	2	D8YOWMI02HYHJG	D8YOWMI02HYHJG	G	26	D8YOWMI01BD217	D8YOWMI01BD217	G	26
2	84068011	G->C	G	60	2	D8YOWMI02JS40M	D8YOWMI02JS40M	C	27	D8YOWMI02JTBB4	D8YOWMI02JTBB4	C	25
2	85346739	T->C	T	60	2	D8YOWMI01CAXWG	D8YOWMI01CAXWG	C	25	D8YOWMI02FQKQN	D8YOWMI02FQKQN	C	18
2	90009993	C->G	C	60	2	D8YOWMI02G1MAX	D8YOWMI02G1MAX	G	27	D8YOWMI02G1SMJ	D8YOWMI02G1SMJ	G	26
2	90010067	C->T	C	60	2	D8YOWMI02G1MAX	D8YOWMI02G1MAX	T	31	D8YOWMI02G1SMJ	D8YOWMI02G1SMJ	T	30
2	90901104	T->C	T	60	2	D8YOWMI01DMST5	D8YOWMI01DMST5	C	30	D8YOWMI02G64VD	D8YOWMI02G64VD	C	29
2	93469713	G->C	G	60	2	D8YOWMI01BMTKY	D8YOWMI01BMTKY	C	33	D8YOWMI01DP3SF	D8YOWMI01DP3SF	C	32
2	93598780	A->T	A	60	2	D8YOWMI02J7GW0	D8YOWMI02J7GW0	T	24	D8YOWMI02J67FO	D8YOWMI02J67FO	T	25
2	94023881	G->C	G	60	2	D8YOWMI01C1E5L	D8YOWMI01C1E5L	C	24	D8YOWMI02F9N06	D8YOWMI02F9N06	C	25
2	95108585	A->C	A	60	2	D8YOWMI02HI49K	D8YOWMI02HI49K	C	26	D8YOWMI01DV78W	D8YOWMI01DV78W	C	27
2	97107084	C->A	C	60	2	D8YOWMI01DH0SV	D8YOWMI01DH0SV	A	22	D8YOWMI01AYU5W	D8YOWMI01AYU5W	A	23
2	97107091	G->T	G	60	2	D8YOWMI01DH0SV	D8YOWMI01DH0SV	T	26	D8YOWMI01AYU5W	D8YOWMI01AYU5W	T	22
2	98578514	C->T	C	60	2	D8YOWMI02F13LG	D8YOWMI02F13LG	T	33	D8YOWMI02F19W2	D8YOWMI02F19W2	T	33
2	98578544	G->A	G	60	2	D8YOWMI02F13LG	D8YOWMI02F13LG	A	27	D8YOWMI02F19W2	D8YOWMI02F19W2	A	25
2	102042961	A->C	A	60	2	D8YOWMI02FSUU7	D8YOWMI02FSUU7	C	27	D8YOWMI02F97B4	D8YOWMI02F97B4	C	26
2	103562783	C->T	C	60	2	D8YOWMI01CR3PU	D8YOWMI01CR3PU	T	27	D8YOWMI01CR91C	D8YOWMI01CR91C	T	27
2	107124770	T->A	T	60	2	D8YOWMI01BCK71	D8YOWMI01BCK71	A	32	D8YOWMI01AMZ4O	D8YOWMI01AMZ4O	A	15
2	109345211	C->T	C	60	2	D8YOWMI02GDRDT	D8YOWMI02GDRDT	T	27	D8YOWMI02HVDM9	D8YOWMI02HVDM9	T	24
2	109345280	A->T	A	60	2	D8YOWMI02GDRDT	D8YOWMI02GDRDT	T	2	D8YOWMI02HVDM9	D8YOWMI02HVDM9	T	2
2	109860651	G->C	G	60	2	D8YOWMI02G2TEH	D8YOWMI02G2TEH	C	31	D8YOWMI02F3ENQ	D8YOWMI02F3ENQ	C	31
2	109860698	T->C	T	60	2	D8YOWMI02G2TEH	D8YOWMI02G2TEH	C	31	D8YOWMI02F3ENQ	D8YOWMI02F3ENQ	C	31
2	111131013	G->C	G	60	2	D8YOWMI02JTOZR	D8YOWMI02JTOZR	C	26	D8YOWMI02F5M88	D8YOWMI02F5M88	C	25
2	112780205	C->T	C	60	2	D8YOWMI01E2UE1	D8YOWMI01E2UE1	T	32	D8YOWMI01EFWK2	D8YOWMI01EFWK2	T	31
2	112780298	C->G	C	60	2	D8YOWMI01E2UE1	D8YOWMI01E2UE1	G	27	D8YOWMI01EFWK2	D8YOWMI01EFWK2	G	27
2	113365850	T->A	T	60	2	D8YOWMI02F3DBS	D8YOWMI02F3DBS	A	23	D8YOWMI01EU9Y7	D8YOWMI01EU9Y7	A	22
2	117672366	G->A	G	60	2	D8YOWMI02JETRP	D8YOWMI02JETRP	A	27	D8YOWMI01EP6PL	D8YOWMI01EP6PL	A	26
2	119734520	T->C	T	19	2	D8YOWMI02IBXQZ	D8YOWMI02IBXQZ	C	25	D8YOWMI02JLOQ7	D8YOWMI02JLOQ7	C	23
2	122221585	A->G	A	60	2	D8YOWMI02F3FPN	D8YOWMI02F3FPN	G	26	D8YOWMI02GM8XW	D8YOWMI02GM8XW	G	22
2	125669519	T->A	T	60	2	D8YOWMI02J1VJ3	D8YOWMI02J1VJ3	A	30	D8YOWMI02J141H	D8YOWMI02J141H	A	27
2	128157369	G->A	G	52	2	D8YOWMI02J1VHT	D8YOWMI02J1VHT	A	31	D8YOWMI01BGR8J	D8YOWMI01BGR8J	A	31
2	128550380	T->C	T	60	2	D8YOWMI02HVJUK	D8YOWMI02HVJUK	C	26	D8YOWMI02H648U	D8YOWMI02H648U	C	27
2	130963478	A->C	A	60	2	D8YOWMI02FGZYP	D8YOWMI02FGZYP	C	9	D8YOWMI01AG99T	D8YOWMI01AG99T	C	11
2	134150239	T->C	T	60	2	D8YOWMI02GULCV	D8YOWMI02GULCV	C	27	D8YOWMI02I9612	D8YOWMI02I9612	C	27
2	134150271	T->A	T	60	2	D8YOWMI02GULCV	D8YOWMI02GULCV	A	31	D8YOWMI02I9612	D8YOWMI02I9612	A	30
2	136688775	G->A	G	60	2	D8YOWMI02I1PEK	D8YOWMI02I1PEK	A	25	D8YOWMI01CFPD9	D8YOWMI01CFPD9	A	26
2	136862101	G->A	G	60	2	D8YOWMI01C98H4	D8YOWMI01C98H4	A	26	D8YOWMI02HI2FG	D8YOWMI02HI2FG	A	27
2	136862166	G->A	G	60	2	D8YOWMI01C98H4	D8YOWMI01C98H4	A	32	D8YOWMI02HI2FG	D8YOWMI02HI2FG	A	33
2	138286641	G->C	G	60	2	D8YOWMI01CO2BZ	D8YOWMI01CO2BZ	C	30	D8YOWMI02GE7FZ	D8YOWMI02GE7FZ	C	29
2	138464766	C->T	C	60	2	D8YOWMI02GMF29	D8YOWMI02GMF29	T	27	D8YOWMI02HRBB3	D8YOWMI02HRBB3	T	27
2	144427676	A->C	A	60	2	D8YOWMI02HIM8F	D8YOWMI02HIM8F	C	27	D8YOWMI01BCPRK	D8YOWMI01BCPRK	C	27
2	150181029	T->C	T	60	2	D8YOWMI01C6J2X	D8YOWMI01C6J2X	C	28	D8YOWMI01DWFQZ	D8YOWMI01DWFQZ	C	29
2	153134316	G->C	G	60	2	D8YOWMI01DHOL8	D8YOWMI01DHOL8	C	27	D8YOWMI02G5085	D8YOWMI02G5085	C	27
2	154748174	C->G	C	60	2	D8YOWMI01AWM5I	D8YOWMI01AWM5I	G	10	D8YOWMI02IGYR3	D8YOWMI02IGYR3	G	8
2	154748201	C->T	C	60	2	D8YOWMI01AWM5I	D8YOWMI01AWM5I	T	27	D8YOWMI02IGYR3	D8YOWMI02IGYR3	T	25
2	155752584	A->T	A	60	2	D8YOWMI01AV8NU	D8YOWMI01AV8NU	T	28	D8YOWMI01EDLGJ	D8YOWMI01EDLGJ	T	30
2	158494302	G->A	G	60	2	D8YOWMI02GG212	D8YOWMI02GG212	A	27	D8YOWMI02GM99R	D8YOWMI02GM99R	A	24
2	158758544	A->G	A	60	2	D8YOWMI02II30O	D8YOWMI02II30O	G	27	D8YOWMI02HU8VO	D8YOWMI02HU8VO	G	27
2	158758562	T->C	T	60	2	D8YOWMI02II30O	D8YOWMI02II30O	C	27	D8YOWMI02HU8VO	D8YOWMI02HU8VO	C	27
2	165120941	G->C	G	60	2	D8YOWMI01EFTMH	D8YOWMI01EFTMH	C	26	D8YOWMI01EXZEJ	D8YOWMI01EXZEJ	C	26
2	165424805	T->C	T	60	2	D8YOWMI02I08R3	D8YOWMI02I08R3	C	12	D8YOWMI02I1E3L	D8YOWMI02I1E3L	C	7
2	169818280	A->G	A	60	2	D8YOWMI01DHFKF	D8YOWMI01DHFKF	G	27	D8YOWMI01CUXLX	D8YOWMI01CUXLX	G	27
2	173429669	C->T	C	60	2	D8YOWMI02H9ZDI	D8YOWMI02H9ZDI	T	31	D8YOWMI01BTAHS	D8YOWMI01BTAHS	T	31
2	174351353	A->G	A	60	2	D8YOWMI02FFU72	D8YOWMI02FFU72	G	26	D8YOWMI01AUYXY	D8YOWMI01AUYXY	G	26
2	179909701	T->C	T	60	2	D8YOWMI02JHMQA	D8YOWMI02JHMQA	C	15	D8YOWMI01DN080	D8YOWMI01DN080	C	15
2	180255487	C->T	C	60	2	D8YOWMI01CQSAK	D8YOWMI01CQSAK	T	25	D8YOWMI02JBUE7	D8YOWMI02JBUE7	T	25
2	180864622	T->C	T	60	2	D8YOWMI01EC4QW	D8YOWMI01EC4QW	C	27	D8YOWMI01BMDBE	D8YOWMI01BMDBE	C	27
2	181167523	G->C	G	60	2	D8YOWMI02H7U8F	D8YOWMI02H7U8F	C	27	D8YOWMI02F2ACU	D8YOWMI02F2ACU	C	27
2	183626728	A->C	A	60	2	D8YOWMI01DL8TA	D8YOWMI01DL8TA	C	27	D8YOWMI01AVALU	D8YOWMI01AVALU	C	27
2	185361712	G->A	G	60	2	D8YOWMI02I4XYG	D8YOWMI02I4XYG	A	26	D8YOWMI02I7XE5	D8YOWMI02I7XE5	A	27
2	146887	T->C	T	60	1	D8YOWMI02HORK1	D8YOWMI02HORK1	C	27
2	180791	C->T	C	60	1	D8YOWMI02JWRES	D8YOWMI02JWRES	T	2
2	180854	C->G	C	60	1	D8YOWMI02JWRES	D8YOWMI02JWRES	G	27
2	200700	G->T	G	60	1	D8YOWMI02I9S7N	D8YOWMI02I9S7N	T	31
2	292971	G->C	G	60	1	D8YOWMI01D56S6	D8YOWMI01D56S6	C	26
2	293021	T->C	T	60	1	D8YOWMI01D56S6	D8YOWMI01D56S6	C	27
2	353716	A->G	A	60	1	D8YOWMI02FYGW9	D8YOWMI02FYGW9	G	27
2	576946	A->T	A	60	1	D8YOWMI02HZ0UX	D8YOWMI02HZ0UX	T	25
2	659492	G->A	G	41	1	D8YOWMI01DILR5	D8YOWMI01DILR5	A	24
2	1106713	C->T	C	60	1	D8YOWMI01BZMU4	D8YOWMI01BZMU4	T	27
2	1167103	T->G	T	12	1	D8YOWMI02G69EF	D8YOWMI02G69EF	G	27
2	1167134	T->G	T	21	1	D8YOWMI02G69EF	D8YOWMI02G69EF	G	27
2	1300999	G->A	G	60	1	D8YOWMI02JCVON	D8YOWMI02JCVON	A	25
2	1370044	A->G	A	60	1	D8YOWMI01AHI22	D8YOWMI01AHI22	G	25
2	1394683	G->T	G	60	1	D8YOWMI01DSS2Q	D8YOWMI01DSS2Q	T	27
2	1409449	A->C	A	60	1	D8YOWMI01AZ8ZN	D8YOWMI01AZ8ZN	C	27
2	1409480	G->A	G	60	1	D8YOWMI01AZ8ZN	D8YOWMI01AZ8ZN	A	24
2	1668884	T->C	T	60	1	D8YOWMI01B43LE	D8YOWMI01B43LE	C	27
2	1732872	T->C	T	60	1	D8YOWMI01BD4XN	D8YOWMI01BD4XN	C	26
2	1908697	C->T	C	60	1	D8YOWMI02HKTKH	D8YOWMI02HKTKH	T	24
2	1972682	A->T	A	60	1	D8YOWMI02FQQ02	D8YOWMI02FQQ02	T	27
2	2020962	C->T	C	60	1	D8YOWMI02GON45	D8YOWMI02GON45	T	27
2	2181217	G->A	G	60	1	D8YOWMI02J15VE	D8YOWMI02J15VE	A	26
2	2323738	T->A	T	60	1	D8YOWMI02GFRME	D8YOWMI02GFRME	A	29
2	2394682	T->A	T	60	1	D8YOWMI02GAE48	D8YOWMI02GAE48	A	3
2	2394717	A->G	A	60	1	D8YOWMI02GAE48	D8YOWMI02GAE48	G	27
2	2589551	C->A	C	60	1	D8YOWMI01DIOYR	D8YOWMI01DIOYR	A	20
2	2906633	T->C	T	60	1	D8YOWMI01DG1BY	D8YOWMI01DG1BY	C	31
2	3143013	G->A	G	60	1	D8YOWMI01C3JIR	D8YOWMI01C3JIR	A	31
2	3625737	T->C	T	60	1	D8YOWMI01DGAYZ	D8YOWMI01DGAYZ	C	14
2	3646157	C->G	C	12	1	D8YOWMI02G0JQI	D8YOWMI02G0JQI	G	27
2	3788847	G->A	G	60	1	D8YOWMI01DC00R	D8YOWMI01DC00R	A	24
2	3788865	A->G	A	60	1	D8YOWMI01DC00R	D8YOWMI01DC00R	G	30
2	3824056	T->C	T	60	1	D8YOWMI02GMU7F	D8YOWMI02GMU7F	C	27
2	3976893	C->T	C	60	1	D8YOWMI01E1F38	D8YOWMI01E1F38	T	6
2	4049419	G->T	G	40	1	D8YOWMI01APCFH	D8YOWMI01APCFH	T	24
2	4338746	C->G	C	60	1	D8YOWMI01EPZR1	D8YOWMI01EPZR1	G	27
2	4480731	A->T	A	60	1	D8YOWMI01AKUPS	D8YOWMI01AKUPS	T	12
2	4480781	C->T	C	60	1	D8YOWMI01AKUPS	D8YOWMI01AKUPS	T	29
2	4566811	G->A	G	30	1	D8YOWMI01ATBID	D8YOWMI01ATBID	A	27
2	4645889	A->G	A	60	1	D8YOWMI02II8YM	D8YOWMI02II8YM	G	30
2	4645901	A->G	A	60	1	D8YOWMI02II8YM	D8YOWMI02II8YM	G	29
2	4645939	A->C	A	60	1	D8YOWMI02II8YM	D8YOWMI02II8YM	C	27
2	4713141	G->A	G	60	1	D8YOWMI02JB98Q	D8YOWMI02JB98Q	A	24
2	4852445	A->G	A	60	1	D8YOWMI02IS65M	D8YOWMI02IS65M	G	13
2	4874251	C->T	C	60	1	D8YOWMI01AZICI	D8YOWMI01AZICI	T	26
2	5150649	G->A	G	60	1	D8YOWMI02IRSOB	D8YOWMI02IRSOB	A	30
2	5268440	A->C	A	60	1	D8YOWMI02IJZ40	D8YOWMI02IJZ40	C	26
2	5371121	T->G	T	60	1	D8YOWMI02F8P6J	D8YOWMI02F8P6J	G	27
2	5436871	C->T	C	60	1	D8YOWMI02F6S5S	D8YOWMI02F6S5S	T	24
2	5622881	C->T	C	60	1	D8YOWMI01EV5Y0	D8YOWMI01EV5Y0	T	23
2	5622942	A->G	A	60	1	D8YOWMI01EV5Y0	D8YOWMI01EV5Y0	G	27
2	5723670	C->G	C	32	1	D8YOWMI02JFHNE	D8YOWMI02JFHNE	G	31
2	6189237	A->T	A	60	1	D8YOWMI01AYAZ1	D8YOWMI01AYAZ1	T	26
2	6189870	A->T	A	60	1	D8YOWMI01AIA69	D8YOWMI01AIA69	T	31
2	6241475	A->G	A	60	1	D8YOWMI02I9X00	D8YOWMI02I9X00	G	27
2	6370665	C->T	C	60	1	D8YOWMI01B8B6I	D8YOWMI01B8B6I	T	22
2	6415858	C->T	C	60	1	D8YOWMI01A2312	D8YOWMI01A2312	T	27
2	6449539	G->A	G	60	1	D8YOWMI01CN7ZQ	D8YOWMI01CN7ZQ	A	27
2	6987432	C->A	C	60	1	D8YOWMI01CS4F0	D8YOWMI01CS4F0	A	23
2	7183068	T->C	T	60	1	D8YOWMI02I7WEX	D8YOWMI02I7WEX	C	31
2	7183117	C->G	C	60	1	D8YOWMI02I7WEX	D8YOWMI02I7WEX	G	26
2	7261053	C->T	C	60	1	D8YOWMI02JAV7L	D8YOWMI02JAV7L	T	25
2	7278298	A->C	A	60	1	D8YOWMI02F8AF0	D8YOWMI02F8AF0	C	31
2	7281766	C->T	C	60	1	D8YOWMI01DBKF5	D8YOWMI01DBKF5	T	19
2	7294538	G->A	G	60	1	D8YOWMI01EUSUJ	D8YOWMI01EUSUJ	A	31
2	7351072	A->G	A	60	1	D8YOWMI02FTZF8	D8YOWMI02FTZF8	G	27
2	7351073	C->T	C	60	1	D8YOWMI02FTZF8	D8YOWMI02FTZF8	T	5
2	7503114	T->C	T	60	1	D8YOWMI01C66IB	D8YOWMI01C66IB	C	27
2	7540072	G->A	G	60	1	D8YOWMI01D5U9F	D8YOWMI01D5U9F	A	27
2	7540073	T->C	T	60	1	D8YOWMI01D5U9F	D8YOWMI01D5U9F	C	27
2	7540236	A->T	A	60	1	D8YOWMI02IHD1E	D8YOWMI02IHD1E	T	27
2	7725793	G->T	G	58	1	D8YOWMI01C9AGN	D8YOWMI01C9AGN	T	27
2	7764180	T->G	T	60	1	D8YOWMI02IKF6P	D8YOWMI02IKF6P	G	6
2	7798073	T->A	T	60	1	D8YOWMI02F29JZ	D8YOWMI02F29JZ	A	33
2	7982588	T->C	T	60	1	D8YOWMI01EV8XH	D8YOWMI01EV8XH	C	32
2	7982628	A->G	A	60	1	D8YOWMI01EV8XH	D8YOWMI01EV8XH	G	24
2	8091035	A->G	A	60	1	D8YOWMI01BN6CP	D8YOWMI01BN6CP	G	27
2	8104353	C->T	C	60	1	D8YOWMI01D8M3P	D8YOWMI01D8M3P	T	23
2	8405334	T->G	T	60	1	D8YOWMI01DZ9B8	D8YOWMI01DZ9B8	G	27
2	8521308	T->A	T	60	1	D8YOWMI01CDNOG	D8YOWMI01CDNOG	A	14
2	8650598	T->C	T	60	1	D8YOWMI02FWPLO	D8YOWMI02FWPLO	C	31
2	8745582	T->C	T	60	1	D8YOWMI01BK4G9	D8YOWMI01BK4G9	C	12
2	8900921	T->C	T	33	1	D8YOWMI02I96LQ	D8YOWMI02I96LQ	C	27
2	8929955	T->G	T	60	1	D8YOWMI01AJKCQ	D8YOWMI01AJKCQ	G	27
2	9437310	A->G	A	60	1	D8YOWMI01EYI6R	D8YOWMI01EYI6R	G	27
2	9601046	T->C	T	60	1	D8YOWMI02H428B	D8YOWMI02H428B	C	27
2	9601068	G->A	G	60	1	D8YOWMI02H428B	D8YOWMI02H428B	A	27
2	9623178	A->G	A	60	1	D8YOWMI01DDSEM	D8YOWMI01DDSEM	G	27
2	9750633	C->A	C	60	1	D8YOWMI01B6HER	D8YOWMI01B6HER	A	26
2	9817911	G->A	G	60	1	D8YOWMI02HROU2	D8YOWMI02HROU2	A	27
2	9876998	T->C	T	60	1	D8YOWMI01CH1AP	D8YOWMI01CH1AP	C	27
2	9910289	G->A	G	60	1	D8YOWMI02JK0OP	D8YOWMI02JK0OP	A	26
2	9910298	G->A	G	60	1	D8YOWMI02JK0OP	D8YOWMI02JK0OP	A	20
2	10136544	C->G	C	60	1	D8YOWMI02IVMN0	D8YOWMI02IVMN0	G	21
2	10137766	C->T	C	53	1	D8YOWMI02FHL9G	D8YOWMI02FHL9G	T	16
2	10172623	G->T	G	60	1	D8YOWMI01B8TZN	D8YOWMI01B8TZN	T	26
2	10221700	G->T	G	60	1	D8YOWMI01BGODQ	D8YOWMI01BGODQ	T	28
2	10222334	C->G	C	60	1	D8YOWMI01AY8C6	D8YOWMI01AY8C6	G	25
2	10262316	T->C	T	60	1	D8YOWMI02GYF60	D8YOWMI02GYF60	C	27
2	10332255	C->T	C	60	1	D8YOWMI01DTC7U	D8YOWMI01DTC7U	T	27
2	10384262	T->A	T	34	1	D8YOWMI01CBZV6	D8YOWMI01CBZV6	A	22
2	10384315	C->T	C	34	1	D8YOWMI01CBZV6	D8YOWMI01CBZV6	T	32
2	10516095	C->T	C	60	1	D8YOWMI02GMW5C	D8YOWMI02GMW5C	T	25
2	10538867	A->G	A	60	1	D8YOWMI02GOYVZ	D8YOWMI02GOYVZ	G	33
2	10573891	A->G	A	33	1	D8YOWMI01BQLNP	D8YOWMI01BQLNP	G	27
2	10582216	A->G	A	60	1	D8YOWMI01ECH0H	D8YOWMI01ECH0H	G	31
2	10584300	C->T	C	60	1	D8YOWMI02H8EOA	D8YOWMI02H8EOA	T	28
2	10589332	A->G	A	60	1	D8YOWMI02HUCVC	D8YOWMI02HUCVC	G	27
2	10603917	C->T	C	60	1	D8YOWMI02HSQSF	D8YOWMI02HSQSF	T	29
2	10679013	A->G	A	60	1	D8YOWMI02H2CMB	D8YOWMI02H2CMB	G	26
2	10679025	C->T	C	16	1	D8YOWMI02H2CMB	D8YOWMI02H2CMB	T	16
2	10679043	A->G	A	60	1	D8YOWMI02H2CMB	D8YOWMI02H2CMB	G	27
2	10732967	C->G	C	60	1	D8YOWMI02HMYZF	D8YOWMI02HMYZF	G	30
2	10739278	A->C	A	60	1	D8YOWMI01C21DV	D8YOWMI01C21DV	C	27
2	10900174	A->G	A	42	1	D8YOWMI01DJVGX	D8YOWMI01DJVGX	G	26
2	11138688	C->T	C	60	1	D8YOWMI01CCGOM	D8YOWMI01CCGOM	T	27
2	11247064	G->A	G	60	1	D8YOWMI01EM0OP	D8YOWMI01EM0OP	A	26
2	11259047	G->A	G	60	1	D8YOWMI02HWU06	D8YOWMI02HWU06	A	25
2	11419151	G->C	G	60	1	D8YOWMI02IT7PA	D8YOWMI02IT7PA	C	24
2	11419166	T->G	T	60	1	D8YOWMI02IT7PA	D8YOWMI02IT7PA	G	27
2	11635848	G->T	G	60	1	D8YOWMI01DAQ70	D8YOWMI01DAQ70	T	20
2	11680884	A->G	A	60	1	D8YOWMI01BS8P4	D8YOWMI01BS8P4	G	21
2	12226868	G->A	G	60	1	D8YOWMI01CZGIP	D8YOWMI01CZGIP	A	26
2	12370820	A->G	A	60	1	D8YOWMI01BHJGC	D8YOWMI01BHJGC	G	27
2	12508134	T->G	T	60	1	D8YOWMI01AHCEJ	D8YOWMI01AHCEJ	G	21
2	12553912	T->C	T	38	1	D8YOWMI01AY1P1	D8YOWMI01AY1P1	C	27
2	12574871	C->T	C	60	1	D8YOWMI02JQPAY	D8YOWMI02JQPAY	T	29
2	13025312	A->G	A	60	1	D8YOWMI02HQANW	D8YOWMI02HQANW	G	27
2	13096205	G->A	G	33	1	D8YOWMI02HWOSD	D8YOWMI02HWOSD	A	25
2	13322457	T->C	T	60	1	D8YOWMI01EELZI	D8YOWMI01EELZI	C	27
2	13579241	A->G	A	60	1	D8YOWMI02FV2LZ	D8YOWMI02FV2LZ	G	26
2	13627831	C->T	C	60	1	D8YOWMI01DVG89	D8YOWMI01DVG89	T	26
2	13712007	C->G	C	52	1	D8YOWMI01CA8UU	D8YOWMI01CA8UU	G	33
2	13717458	C->T	C	60	1	D8YOWMI01AHVIT	D8YOWMI01AHVIT	T	23
2	13845361	A->G	A	60	1	D8YOWMI02JE6SQ	D8YOWMI02JE6SQ	G	27
2	13932432	C->T	C	60	1	D8YOWMI01C4BVQ	D8YOWMI01C4BVQ	T	25
[truncated: 20,893 more rows]
